# Supplementary material for: Improving cascade outcomes for active TB: A global systematic review and meta-analysis of TB interventions
Source: PLoS Med. 2023 Jan 3;20(1):e1004091. doi: 10.1371/journal.pmed.1004091 (PMC9847969; doi:10.1371/journal.pmed.1004091)
Supplement: S1 Data — (XLSX) [file pmed.1004091.s006.xlsx]

## Sheet: Analysis
No	Study	Published_Year	Study_No	ID	Countries	Region	Pop_setting	Study_setting	Study_type	Study_Type_Code	N_stdy_dsgn_code	Integ_HIV	Intervention_methods	New_Int	New_Int_code	Treatment_cascade	Treat_cascade_code	Total	Intervention_group	N_int	Ctrl_group	N_ctrl	Selection_Bias	Study_Dsgn	Confounders	Blinding	Data_Collection_Methods	Withdraw	Overall	Include
300	A randomised controlled trial to evaluate a medication monitoring system for TB treatment	2022		Acosta2022	Peru	1	Patients with DS-PTB	Ministry of Health (MoH) primary healthcare centres	RCT	1	1	No	Medication Event Reminder Monitor System	reminders and tracers	6.13	Treatment success	6	102	48	49	45	53								1
A3	"Treatment outcomes among tuberculosis patients in Jeddah, Saudi Arabia: Results of a community mobile outreach directly observed Treatment, Short-course (DOTS) project, compared to a standard facility-based DOTS: A randomized controlled tria	2020	A3	Al.Sahafi2020	Saudi Arabia	1	newly diagnosed TB patients	Facility (Primary Health Care Center )	randomised control trial	1	1	No	mobile outreach teams with oral anti-TB treatment under the DOTS	Community-based interventino	6.4	Treatment success	6	200	97	100	76	100	overall treatment success rate	cure rate, treatment completed, loss to-follow-up rate	proportion					1
212	Acceptability and Effectiveness of the Storekeeper-Based TB Referral System for TB Suspects in Sub-Districts of Lilongwe in Malawi	2012	111	Simwaka2012	Malawi	1	TB Suspects	Community (pharmacy)	pre and post intervention study	4	2	No	education&knowledge, and other	Community case-finding	1.2	TB testing	1	101117	281	40500	179	60617	1	1	2	2	1	3	Moderate	1
A29	A comparative impact evaluation of two human resource models for communitybased active tuberculosis case finding in Ho Chi Minh City, Viet Nam	2020	A29	Vo, Luan Nguyen Quang2020	Vietnam	1	Community health workers	Community (district)	controlled intervention study	2	2	No	Engaged CHWs as salaried employees (3 districts) or incentivized volunteers (3 districts) to conduct ACF among contacts of people with TB and urban priority groups.	Community case-finding	1.2	case finding	1	321020	582	220995	724	100025	increase in all forms of TB notifications in the intervention area	difference in All forms TB additionality between the two human resource models	percentage					1
A3	"Treatment outcomes among tuberculosis patients in Jeddah, Saudi Arabia: Results of a community mobile outreach directly observed Treatment, Short-course (DOTS) project, compared to a standard facility-based DOTS: A randomized controlled tria	2020	A3	Al.Sahafi2020	Saudi Arabia	1	newly diagnosed TB patients	Facility (Primary Health Care Center )	randomised control trial	1	1	No	mobile outreach teams with oral anti-TB treatment under the DOTS	Community-based interventino	6.4	Cure	6.1	200	60	100	30	100	overall treatment success rate	cure rate, treatment completed, loss to-follow-up rate	proportion					1
243	Community-based intervention to enhance provision of integrated TB-HIV and PMTCT services in South Africa	2013	128	Uwimana2013	South Africa	1	household in the targeted research areas	Community	before and after intervention study	4	2	Yes	Improved health services	Community case-finding	1.2	TB testing	1	3584	1253	1976	420	1608	1	1	1	2	1	2	Strong	1
A3	"Treatment outcomes among tuberculosis patients in Jeddah, Saudi Arabia: Results of a community mobile outreach directly observed Treatment, Short-course (DOTS) project, compared to a standard facility-based DOTS: A randomized controlled tria	2020	A3	Al.Sahafi2020	Saudi Arabia	1	newly diagnosed TB patients	Facility (Primary Health Care Center )	randomised control trial	1	1	No	mobile outreach teams with oral anti-TB treatment under the DOTS	Community-based interventino	6.4	Treatment completed	6.2	200	39	100	46	100	overall treatment success rate	cure rate, treatment completed, loss to-follow-up rate	proportion					1
A2	Mobile health to improve adherence to tuberculosis treatment in Khartoum state, Sudan." Journal of public health in Africa	2020	A2	Ali2020	Sudan	1	TB patients	Facility (TB treatment centers)	controlled intervention pilot study	2	2	No	SMS reminder		6.13	Cure	6.1	148	58	74	44	74								1
241	Training community care workers to provide comprehensive TB/HIV/PMTCT integrated care in KwaZulu-Natal: lessons learnt	2012	127	Uwimana2012	South Africa	1	contacts of index case who had smear-positive pulmonary, smear-negative pulmonary or nonpulmonary tuberculosis	Community	Cluster RCT	2	1	Yes	Educatioin&knowledge	Community case-finding	1.2	TB testing	1	9782	1575	3556	627	6226	1	1	1	2	1	2	Strong	1
2	Better patient instruction for sputum sampling can improve microscopic tuberculosis diagnosis	2005	2	Alisjahbana2005	Indonesia	1	patients with suspected TB in an urban TB clinic	facility(clinic)	RCT	1	1	No	Education&Counselling	Sputum samplinginstructions	2.3	TB diagnosis	2	174	41	81	33	93	2	1	1	2	1	3	Moderate	1
301	Treatment outcomes among tuberculosis patients in Jeddah, Saudi Arabia: Results of a community mobile outreach directly observed Treatment, Short-course (DOTS) project, compared to a standard facility-based DOTS: A randomized controlled trial	2021		Al-Sahafi2021	Saudi Arabia	1	new and recently diagnosed (two months or less) TB cases (either pulmonary or extra-pulmonary).	TB clinics	RCT	1	1	No	mobile outreach teams with oral anti-TB treatment under the DOTS	Community-based interventions	6.4	Treatment success	6	173	94	97	58	76								1
301	Treatment outcomes among tuberculosis patients in Jeddah, Saudi Arabia: Results of a community mobile outreach directly observed Treatment, Short-course (DOTS) project, compared to a standard facility-based DOTS: A randomized controlled trial	2021		Al-Sahafi2021	Saudi Arabia	1	new and recently diagnosed (two months or less) TB cases (either pulmonary or extra-pulmonary).	TB clinics	RCT	1	1	No	mobile outreach teams with oral anti-TB treatment under the DOTS	Community-based interventions	6.4	Treatment Completion	6.2	173	38	97	35	76								1
1	Effectiveness of peer educators on the uptake of mobile X-ray tuberculosis screening at homeless hostels: a cluster randomised controlled trial	2015	1	Aldridge2015	United Kingdom	2	residents experiencing homelessness in eligible hostels	community (homelss hostels)	Cluster RCT	2	1	No	Education&Counselling	Education&Counselling	1.4	TB testing	1	2342	468	1150	503	1192	1	1	1	2	1	1	Strong	1
301	Treatment outcomes among tuberculosis patients in Jeddah, Saudi Arabia: Results of a community mobile outreach directly observed Treatment, Short-course (DOTS) project, compared to a standard facility-based DOTS: A randomized controlled trial	2021		Al-Sahafi2021	Saudi Arabia	1	new and recently diagnosed (two months or less) TB cases (either pulmonary or extra-pulmonary).	TB clinics	RCT	1	1	No	mobile outreach teams with oral anti-TB treatment under the DOTS	Community-based interventions	6.4	Cured	6.1	173	58	97	23	76								1
301	Treatment outcomes among tuberculosis patients in Jeddah, Saudi Arabia: Results of a community mobile outreach directly observed Treatment, Short-course (DOTS) project, compared to a standard facility-based DOTS: A randomized controlled trial	2021		Al-Sahafi2021	Saudi Arabia	1	new and recently diagnosed (two months or less) TB cases (either pulmonary or extra-pulmonary).	TB clinics	RCT	1	1	No	mobile outreach teams with oral anti-TB treatment under the DOTS	Community-based interventions	3.3	Linkage to Care	3	173	94	97	58	76								1
A5	The SCIDOTS Project: Evidence of benefits of an integrated tobacco cessation intervention in tuberculosis care on treatment outcomes	2011	A5	Awaisu2011	Malaysia	1	TB patients	Facility (Chest clinics)	prospective non-randomized controlled intervention	2	2	No	conventional TB DOTS plus smoking cessation intervention (integrated intervention or SCIDOTS group)	Tobacco control	3.11	treatment uptake	3	120	40	40	42	46	comparison of the proportion of patients cured of TB (cure rates) and treatment failure rates between the two treatment groups	biochemically-confirmed 7-day point prevalence abstinence (PPA) and continuous abstinence (CA) was observed over time in the intervention group	cure rate					1
5	The SCIDOTS Project: evidence of benefits of an integrated tobacco cessation intervention in tuberculosis care on treatment outcomes	2011	3	Awaisu2011	Malaysia	1	current manufactured cigarette smokers newly diagnosed with active TB	facility (clinics)	non-RCT	3	2	No	Tobacco Cessation	alcohol and tobacco control	6.2	Treatment success	6	120	39	40	36	46	1	1	1	3	1	2	Moderate	1
4	The SCIDOTS Project: evidence of benefits of an integrated tobacco cessation intervention in tuberculosis care on treatment outcomes	2011	3	Awaisu2011	Malaysia	1	current manufactured cigarette smokers newly diagnosed with active TB	facility (clinics)	non-RCT	3	2	No	Tobacco Cessation	alcohol and tobacco control	6.2	Treatment Completion	6.2	120	7	40	12	46	1	1	1	3	1	2	Moderate	1
3	The SCIDOTS Project: evidence of benefits of an integrated tobacco cessation intervention in tuberculosis care on treatment outcomes	2011	3	Awaisu2011	Malaysia	1	current manufactured cigarette smokers newly diagnosed with active TB	facility (clinics)	non-RCT	3	2	No	Tobacco Cessation	alcohol and tobacco control	6.2	Cured	6.1	120	32	40	24	46	1	1	1	3	1	2	Moderate	1
6	Increasing tuberculosis case detection through intensive referral and tracing in Hunan, China	2008	4	Bai2008	China	1	smear-positive suspects/patients	facility(hospital)	quasi-experimental study	5	2	No	Health system strenthening	Improve facility TB care	2.5	Case detection	2	77686	37028	51967	15226	25719	1	1	3	3	1	1	Weak	1
7	Increasing tuberculosis case detection through intensive referral and tracing in Hunan, China	2008	4	Bai2008	China	1	smear-positive suspects/patients	facility(hospital)	quasi-experimental study	5	2	No	Health system strenthening	Improve facility TB care	2.5	Case detection	2	52254	10596	37028	4956	15226	1	1	3	3	1	1	Weak	1
321	STEPS: A Solution for Ensuring Standards of TB Care for Patients Reaching Private Hospitals in India	2021		Balakrishnan2021	India	1	Patients with suspected TB	Facility (private hospitals)	Pre and post intervention study	4	2	No	Multi-sectoral collaboration	Collaboration	2.1	TB diagnosis	2	8984	1951	5003	995	3981								1
302	One dollar incentive improves tuberculosis treatment outcomes in programmatic settings in rural Uganda	2021		Baluku2021	Uganda	1	adults (≥ 18 years) initiating a 6-months TB treatment regimen at the study site	Masaka Regional Referral Hospital (MRRH) in rural central Uganda	quasi-experimental study	5	2	No	incentives	Incentvies	6.11	Treatment completion	6.2	180	22	60	46	120								1
302	One dollar incentive improves tuberculosis treatment outcomes in programmatic settings in rural Uganda	2021		Baluku2021	Uganda	1	adults (≥ 18 years) initiating a 6-months TB treatment regimen at the study site	Masaka Regional Referral Hospital (MRRH) in rural central Uganda	quasi-experimental study	5	2	No	incentives	Incentvies	6.11	Cured	6.1	180	20	60	25	120								1
213	Acceptability and Effectiveness of the Storekeeper-Based TB Referral System for TB Suspects in Sub-Districts of Lilongwe in Malawi	2012	111	Simwaka2012	Malawi	1	TB Suspects	Community (pharmacy)	pre and post intervention study	4	2	No	Educatioin&knowledge	Collaboration	2.1	TB diagnosis	2	101117	49	40500	36	60617	1	1	2	2	1	3	Moderate	1
302	One dollar incentive improves tuberculosis treatment outcomes in programmatic settings in rural Uganda	2021		Baluku2021	Uganda	1	adults (≥ 18 years) initiating a 6-months TB treatment regimen at the study site	Masaka Regional Referral Hospital (MRRH) in rural central Uganda	quasi-experimental study	5	2	No	incentives	Incentvies	3.8	Linkage to Care	3	180	54	60	95	120								1
47	Comparison of two active case-finding strategies for community-based diagnosis of symptomatic smear-positive tuberculosis and control of infectious tuberculosis in Harare, Zimbabwe (DETECTB): a cluster-randomised trial	2010	27	Corbett2010	Zimbabwe	1	Clusters of neighbourhoods in the high-density residential suburbs	Community	Cluster RCT	2	1	Yes	Actice Case finding	Community case-finding	2.2	Case detection	2	10177	255	5466	137	4711	1	1	1	2	1	2	Strong	1
A19	Educational strategy intervention and remote supervision on the post‐discharge management of tuberculosis diagnosed in the hospital: Randomized clinical trial	2019	A19	Alice Mânica Müller2019	Brazil	1	Newly diagnosed TB patients	Community (follow up calls)	RCT	1	1	No	intervention group received free educational material regarding TB, counselling before discharge regarding the disease and the importance of follow‐up. Treatment at primary health care were monitored with phone calls every month, and were closely followed up until its outcome (cure, default, death, failure and change diagnosis).	Education	6.7	cure	6.1	169	80	80	89	89	cured	default	proportions					1
48	Health extension workers improve tuberculosis case detection and treatment success in southern Ethiopia: a community randomized trial	2009	28	Datiko2009	Southern Ethiopia	1	people living in Dale and Wonsho, rural districts of Sidama zone in southern Ethiopia	Community	Cluster RCT	2	1	No	Educatioin&knowledge	Community case-finding	2.2	Case detection	2	296811	230	178138	88	118673	1	1	1	3	1	3	Weak	1
191	Impact of awareness drives and community-based active tuberculosis case finding in Odisha, India	2014	98	Parija2014	India	1	TB suspects	Community	pre and post intervention study	4	2	No	Active Case Finding	Community case-finding	2.2	Case detection	2	28331	2038	22462	731	5869	2	1	3	2	3	1	Weak	1
15	High tuberculosis notification and treatment success rates through community participation in central sulawesi, Republic of Indonesia	2001	8	Becx2001	Indonesia	1	citizens in the villages where the CBTP where the programme was and was not introduced	Community	non-RCT	3	2	No	Education&knowledge	Community case-finding	2.2	TB diagnosis	2	1122	10	603	16	519	1	1	1	1	1	1	Strong	1
280	Innovative Community-Based Approaches Doubled Tuberculosis Case Notification and Improve Treatment Outcome in Southern Ethiopia	2013	143	Yassin2013	Ethiopia	1	Citizens in targeted community	Community	pre and post intervention study	4	2	No	education&knowledge, incentives, and other	Community case-finding	2.2	TB diagnosis	2	13520842	7071	5567717	5090	7953125	1	1	2	2	1	2	Strong	1
11	Sizanani: A Randomized Trial of Health System Navigators to Improve Linkage to HIV and TB Care in South Africa	2016	7	Bassett2016	South Africa	1	Adults 18 years or older, English-speaking or Zulu speaking coming for HIV testing in Durban	facility( hospital outpatient and primary health clinics.	RCT	1	1	Yes	Education&knowledge+Digital Health	Patient navigators and trafferral	3.8	Linkage to Care	3	1899	212	967	197	932	1	1	1	1	1	1	Strong	1
16	SMS reminders to improve adherence and cure of tuberculosis patients in Cameroon (TB-SMS Cameroon)	2018	9	Bediang2018	Cameroon	1	Patients in Treatment and Diagnostic Centres (TDCs) of Yaoundé	facility	RCT	1	1	No	Digital Health	Digital health	6.6	Cured	6.1	279	87	137	88	142	1	1	3	2	1	1	Moderate	1
116	Improvement of tuberculosis case detection and reduction of discrepancies between men and women by simple sputum-submission instructions: a pragmatic randomised controlled trial	2007	64	Khan2007	Pakistan	1	People from urban, semiurban, and rural settlements coming to research hospital	Community	RCT	1	1	No	Education&Counselling	Sputum samplinginstructions	2.3	Case detection	2	3055	185	1520	136	1535	1	1	1	2	1	1	Strong	1
121	Active Case Finding of Tuberculosis: Randomized Evaluation of Simple and Infotainment Chest Camps	2016	66	Khan2016 One	Pakistan	1	All neighborhoods in rural areas of Pakistan	Community	RCT	1	1	No	Active Case Finding	Education&Counselling	2.3	Diagnosis	2	3192628	9029	2419458	3086	773170	1	1	1	3	1	3	Weak	1
20	Tuberculosis screening in patients with HIV: use of audit and feedback to improve quality of care in Ghana	2016	11	Bjerrum2016	Ghana	1	Patients with HIV	facility (clinics)	pre and post intervention study	4	2	Yes	Improved health services	Improve facility TB care	2.5	Case detection	2	2666	271	1298	172	1368	1	1	2	3	1	1	Moderate	1
25	Retrospective return on investment analysis of an electronic treatment adherence device piloted in the Northern Cape Province	2012	14	Broomhead2012	South Africa	1	new smear-positive tuberculosis (TB) patients	Facility	non-RCT	3	2	No	Digital Health	Digital health	6.6	Cured	6.1	120	18	24	31	96	1	1	1	3	1	2	Moderate	1
323	In-Person vs Electronic Directly Observed Therapy for Tuberculosis Treatment Adherence A Randomized Noninferiority Trial	2022		Burzynski2022	United States	2	DOTs patients	Facility	RCT	1	1	No	Video-observed therapy	Digital Health	6.6	Treatment Completion	6.2	216	154	173	151	173								1
302	Digital adherence technology for tuberculosis treatment supervision: A stepped-wedge cluster-randomized trial in Uganda	2021		Cattamanchi2021	Uganda	1	all adults (age 18 years) who initiated treatment for drug-susceptible pulmonary TB	Health facilities	a stepped-wedge cluster randomized trial	1	1	No	Digital health	Digital health	6.6	Treatment success	6	1913	648	891	725	1022								1
27	Effects of an Incentive and Education Program on Return Rates for PPD Test Reading in Patients with HIV Infection	1996	16	Chaisson1996	United States	2	patients experiencing HIV infection	Facility(hospital)	non-RCT	3	2	Yes	Education&knowledge, incentives	Education&Counselling	1.4	Testing	1	430	96	158	96	272	1	1	1	3	1	1	Moderate	1
28	Effects of an Incentive and Education Program on Return Rates for PPD Test Reading in Patients with HIV Infection	1996	16	Chaisson1996	United States	2	patients experiencing HIV infection	Facility(hospital)	non-RCT	3	2	Yes	incentives	Incentvies	1.5	Testing	1	501	111	229	96	272	1	1	1	3	1	1	Moderate	1
30	A Randomized, Controlled Trial of Interventions to Improve Adherence to Isoniazid Therapy to Prevent Tuberculosis in Injection Drug Users	2001	17	Chaisson2001	United States	2	Injection drug users	Facility(hospital)	RCT	1	1	No	Education&Counselling	Education&Counselling	6.7	Treatment Completion	6.2	201	78	101	79	100	1	1	1	3	1	2	Moderate	1
31	A Randomized, Controlled Trial of Interventions to Improve Adherence to Isoniazid Therapy to Prevent Tuberculosis in Injection Drug Users	2001	17	Chaisson2001	United States	2	Injection drug users	Facility(hospital)	RCT	1	1	No	incentives	incentives	6.11	Treatment Completion	6.2	300	125	150	112	150	1	1	1	3	1	2	Moderate	1
A7	Effect of new tuberculosis diagnostic technologies on community-based intensified case finding: a multicentre randomised controlled trial.	2017	A7	Calligaro2017	Zimbambwe, South africa	1	High TB and HIV prevalence communities	Community (local clinics, mobible Gene Xpert van)	Multicentre randomised control trial	1	1	Yes	participants underwent a package of tuberculosis diagnostics (Xpert, urine LAM, and culture) , Determine TB LAM urine test	Improve diagnose technology and efficiancy	2.4	Diagnosis	2	2261	435	439	413	436	TB treatment initiation	time -to-treatment initiation	Proportion					1
40	Outcome of a grocery voucher incentive scheme for low-income tuberculosis patients on directly observed therapy in Singapore	2015	22	Chua2015	Singapore	2	low-income TB patients	facility(clinic)	non-RCT	3	2	No	Incentives	Incentives	6.11	Treatment Completion	6.2	3941	795	883	2641	3058	1	1	2	2	3	2	Moderate	1
41	Enhancing management of tuberculosis treatment with video directly observed therapy in New York City	2015	23	Chuck2015	United States	2	TB patients	facility	non-RCT	3	2	No	Digital Health	Digital health	6.6	Treatment Completion	6.2	316	47	49	260	267	2	1	1	3	1	2	Moderate	1
55	Evaluating tuberculosis case detection via real-time monitoring of tuberculosis diagnostic services	2011	30	Davis2011	Uganda	1	TB suspects	facility( primary care clinics)	pre and post intervention study	4	2	No	Performance mornitoring	Patient navigators and trafferral	3.8	Treatment uptake	3	125818	21389	62909	6920	62909	2	1	2	2	1	3	Moderate	1
62	Evaluation of community contribution to tuberculosis control in Cape Town, South Africa	2003	35	Dudley2003	South Africa	1	TB patients	facility (clinics)	non-RCT	3	2	No	Health system strenthening	Community case-finding	2.2	Case detection	2	1457	708	951	382	506	1	1	1	2	1	2	Strong	1
65	Evaluation of community contribution to tuberculosis control in Cape Town, South Africa	2003	35	Dudley2003	South Africa	1	TB patients	facility (clinics)	non-RCT	3	2	No	Health system strenthening	Comminity-based intervention	6.4	Cured	6.1	1687	314	860	159	827	1	1	1	2	1	2	Strong	1
63	Evaluation of community contribution to tuberculosis control in Cape Town, South Africa	2003	35	Dudley2003	South Africa	1	TB patients	facility (clinics)	non-RCT	3	2	No	Health system strenthening	Comminity-based intervention	6.4	Treatment Completion	6.2	1687	229	860	122	827	1	1	1	2	1	2	Strong	1
64	Evaluation of community contribution to tuberculosis control in Cape Town, South Africa	2003	35	Dudley2003	South Africa	1	TB patients	facility (clinics)	non-RCT	3	2	No	Health system strenthening	Comminity-based intervention	6.4	Treatment success	6	1687	543	860	281	827	1	1	1	2	1	2	Strong	1
67	Effect of improved tuberculosis screening and isoniazid preventive therapy on incidence of tuberculosis and death in patients with HIV infection receiving care in public clinics in Rio de Janeiro, Brazil: the Tuberculosis/HIV in Rio de Janeiro (THRio) study: a stepped wedge, cluster randomized trial	2013	36	Durovni2013	Brazil	1	patients with HIV infection receiving care in public clinics	facility (HIV clinic)	Cluster RCT	2	1	Yes	Educatioin&knowledge	Education&Counselling	1.4	TB testing	1	20460	6344	10752	1845	9708	1	1	1	2	1	1	Strong	1
105	Tuberculosis among nomads in Adamawa, Nigeria: outcomes from two years of active case finding.	2015	58	John2015	Nigeria	1	nomads in Adamawa state, Nigeria	Community	pre and post intervention study	4	2	No	Active Case Finding	ACF	3.1	Linkage to Care	3	39607	24829	26917	11747	12690	2	1	2	3	1	3	Weak	1
A12	Incidence of tuberculosis and the influence of surveillance strategy on tuberculosis case-finding and all-cause mortality: a cluster randomised trial in Indian neonates vaccinated with BCG	2018	A12	Jenum2018	India	1	BCG Vaccinated neonates	Community (home visits, passive surveillance)	Cluster randomised control trial	1	1	No	active surveillance	ACF	3.1	treatment uptake	3	4382	2215	2215	2167	2167	definite and probable TB	N/A	case finding rate					1
66	Effect of improved tuberculosis screening and isoniazid preventive therapy on incidence of tuberculosis and death in patients with HIV infection receiving care in public clinics in Rio de Janeiro, Brazil: the Tuberculosis/HIV in Rio de Janeiro (THRio) study: a stepped wedge, cluster randomized trial	2013	36	Durovni2013	Brazil	1	patients with HIV infection receiving care in public clinics	facility (HIV clinic)	Cluster RCT	2	1	Yes	Educatioin&knowledge	Staff Training	3.9	Treatment uptake	3	20460	254	10752	221	9708	1	1	1	2	1	1	Strong	1
68	Impact of Replacing Smear Microscopy with Xpert MTB/RIF for Diagnosing Tuberculosis in Brazil: A Stepped-Wedge Cluster-Randomized Trial	2014	37	Durovni2014	Brazil	1	Not applicable as these are for lab tests comparison	facility (labs)	Cluster RCT	2	1	No	Other-New testing	Improve diagnose technology and efficiancy	2.4	Case detection	2	24227	1777	12522	1137	11705	2	1	1	2	2	1	Strong	1
72	Strengthening contact tracing capacity of pulmonary tuberculosis patients in Enugu, southeast Nigeria: a targeted and focused health education intervention study	2014	40	Ekwueme2014	Nigeria	1	TB suspects	facility (clinic)	non-RCT	3	2	No	Education&Counselling	Education&Counselling	1.4	TB testing	1	348	138	176	38	172	1	1	1	2	1	3	Moderate	1
244	Community-based intervention to enhance provision of integrated TB-HIV and PMTCT services in South Africa	2013	128	Uwimana2013	South Africa	1	household in the targeted research areas	Community	before and after intervention study	4	2	Yes	Improved health services	Commnity-based care	3.3	Linkage to Care	3	3453	445	1876	12	1577	1	1	1	2	1	2	Strong	1
214	Acceptability and Effectiveness of the Storekeeper-Based TB Referral System for TB Suspects in Sub-Districts of Lilongwe in Malawi	2012	111	Simwaka2012	Malawi	1	TB Suspects	Community (pharmacy)	pre and post intervention study	4	2	No	education&knowledge, and other	Commnity-based care	3.3	Linkage to Care	3	455	147	347	3	108	1	1	2	2	1	3	Moderate	1
324	Bronchial washing using a thin versus a thick bronchoscope to diagnose pulmonary tuberculosis: A randomized trial	2022		Eom2022	South Korea	2	Patients with suspected PTB	facility (labs)	RCT	1	1	No	Improved diagnostics method	Improve diagnose technology and efficiancy	2.4	TB diagnosis	2	85	29	42	23	43								1
73	Effect of educational outreach to nurses on tuberculosis case detection and primary care of respiratory illness: pragmatic cluster randomised controlled trial. Bmj. 2005;331(7519):750-754.	2005	41	Fairall 2005	South Africa	1	patients aged 15 or over with cough or difficult breathing	Facility	Cluster RCT	2	1	No	Educatioin&knowledge	Education outreach	2.3	Case detection	2	1999	64	1000	38	999	1	1	1	2	1	1	Strong	1
74	Effect of educational outreach to nurses on tuberculosis case detection and primary care of respiratory illness: pragmatic cluster randomised controlled trial. Bmj. 2005;331(7519):750-754.	2005	41	Fairall 2005	South Africa	1	patients aged 15 or over with cough or difficult breathing	Facility	Cluster RCT	2	1	No	Educatioin&knowledge	Staff Training	3.9	Treatment uptake	3	1999	137	1000	77	999	1	1	1	2	1	1	Strong	1
75	Effect of Short Message Service on Management of Pulmonary Tuberculosis Patients in Anhui Province, China: A Prospective, Randomized, Controlled Study	2017	42	Fang2017	China	1	patients from the study sites	Facility(clinic)	Cluster RCT	2	1	No	Digital Health	Digital health	6.6	Treatment Completion	6.2	350	154	160	165	190	1	1	1	2	1	3	Moderate	1
77	The role of mobile SMS-reminders in improving drugs compliance in patients receiving anti-TB treatment from DOTS program	2017	43	Farooqi2017	Pakistan	1	patients receiving anti-TB treatment from DOTS program	Factility(hospital)	RCT	1	1	No	Digital Health	digital health	6.6	Cured	6.1	148	21	74	2	74	1	1	1	1	1	1	Strong	1
A1	Tuberculosis case detection by trained inmate peer educators in a resource-limited prison setting in Ethiopia: a cluster-randomised trial	2019	A1	Adane2019	Ethiopia	1	Prisoners	Community (prisons)	Cluster randomised control trial	1	1	Yes	prison inmates TB training	Education and counselling	3.9	linkage to care	3	18032	75	8874	25	9158	Case detection	treatment success,pre-treatment symptom duration	Proportion, the duration of coughing in days.					1
76	The role of mobile SMS-reminders in improving drugs compliance in patients receiving anti-TB treatment from DOTS program	2017	43	Farooqi2017	Pakistan	1	patients receiving anti-TB treatment from DOTS program	Factility(hospital)	RCT	1	1	No	Digital Health	digital health	6.6	Treatment success	6	148	70	74	51	74	1	1	1	1	1	1	Strong	1
78	The role of mobile SMS-reminders in improving drugs compliance in patients receiving anti-TB treatment from DOTS program	2017	43	Farooqi2017	Pakistan	1	patients receiving anti-TB treatment from DOTS program	Factility(hospital)	RCT	1	1	No	Digital Health	digital health	6.6	Treatment Completion	6.2	148	49	74	49	74	1	1	1	1	1	1	Strong	1
195	Impact of Monetary Incentives on Adherence to Referral for Screening Chest X-rays After Syringe Exchange–Based Tuberculin Skin Testing	2003	100	Perlman2003	United States	2	registered participants in study area	Community	pre and post intervention study	4	2	No	incentives	incentives	3.7	Linkage to Care	3	177	48	58	41	119	1	1	1	2	1	3	Moderate	1
255	A clinical trial of a financial incentive to go to the tuberculosis clinic for isoniazid after release from jail.	1998	135	White1998	United States	2	People released from Jail with latent tuberculosis	Community(Jail)	RCT	1	1	No	incentives	incentives	3.7	Linkage to Care	3	61	8	31	7	30	1	1	1	2	1	1	Strong	1
56	Community tuberculosis care through 'TB clubs' in rural North Ethiopia	2003	31	Demissie2003	Ethiopia	1	TB patients	Community	non-RCT	3	2	No	Education&Counselling	Communiy-based care	6.4	Treatment Completion	6.2	128	44	64	30	64	2	1	2	2	1	2	Strong	1
57	Implementing TB control in a rural, resource-limited setting: the stop-TB Italia project in Senegal	2018	32	Diaw2018	Senegal	1	patients with active TB	facility&community	pre and post intervention study	4	2	No	Education&knowledge, new testing		6.7	Treatment success	6	239	176	196	29	43	2	1	1	2	1	3	Moderate	1
58	Implementing TB control in a rural, resource-limited setting: the stop-TB Italia project in Senegal	2018	32	Diaw2018	Senegal	1	patients with active TB	facility&community	pre and post intervention study	4	2	No	Education&knowledge, new testing		6.7	Cured	6.1	239	34	196	6	43	2	1	1	2	1	3	Moderate	1
304	Community- vs. hospital-based management of multidrug-resistant TB in Pakistan	2022		Fatima2022	Pakistan	1	Patients with MDR Tuberculosis	TB hospital	RCT	1	1	No	Community-based intervention	Community-based interventions	6.4	Treatment success	6	425	161	217	141	208								1
304	Community- vs. hospital-based management of multidrug-resistant TB in Pakistan	2022		Fatima2022	Pakistan	1	Patients with MDR Tuberculosis	TB hospital	RCT	1	1	No	Community-based intervention	Community-based interventions	6.4	Cured	6.1	425	160	217	139	208								1
242	Training community care workers to provide comprehensive TB/HIV/PMTCT integrated care in KwaZulu-Natal: lessons learnt	2012	127	Uwimana2012	South Africa	1	contacts of index case who had smear-positive pulmonary, smear-negative pulmonary or nonpulmonary tuberculosis	Community	Cluster RCT	2	1	Yes	Educatioin&knowledge	Staff Training	3.9	Linkage to Care	3	19067	4038	5588	6600	13479	1	1	1	2	1	2	Strong	1
A6	The effect of engaging unpaid informal providers on case detection and treatment initiation rates for TB and HIV in rural Malawi (Triage Plus): A cluster randomised health system intervention trial	2017	A6	Bello2017	Malawi	1	Informal healthcare workere	Community (used existing community structures)	cluster randomised interventional trial	1	1	Yes	training unpaid IPs in TB and HIV disease recognition, sputum specimen collection, appropriate referrals, and raising community awareness.	Staff Training	1.6	Testing	1	410278	2637	200714	2658	209564	Treatment initiation rates for TB and Anti-Retroviral Therapy (ART)	testing rates for TB and HIV	testing rte					1
304	Community- vs. hospital-based management of multidrug-resistant TB in Pakistan	2022		Fatima2022	Pakistan	1	Patients with MDR Tuberculosis	TB hospital	RCT	1	1	No	Community-based intervention	Community-based interventions	6.4	Treatment completed	6.2	425	1	217	2	208								1
81	Use of incentives to increase compliance for TB screening in a population of intravenous drug users. International Journal of Tuberculosis and Lung Disease. 1999;3(2):153-155.	1999	46	Fitzgerald 1999	Canada	2	population of intravenous drug users	Facility	pre and post intervention study	4	2	No	incentives	incentives	1.5	TB testing	1	1107	418	549	240	558	2	1	1	2	1	3	Moderate	1
59	Implementing TB control in a rural, resource-limited setting: the stop-TB Italia project in Senegal	2018	32	Diaw2018	Senegal	1	patients with active TB	facility&community	pre and post intervention study	4	2	No	Education&knowledge, new testing		6.7	Treatment Completion	6.2	239	142	196	23	43	2	1	1	2	1	3	Moderate	1
305	Effect of a phone reminder system on patient-centered tuberculosis treatment adherence among adults in Northwest Ethiopia: a randomised controlled trial	2021		Gashu2021	Ethiopia	1	all adult, drug- sensitive and new patients with TB on the continuation phase	health centres and hospitals	RCT	1	1	No	web- based reminder system	reminders and tracers	6.13	Treatment success	6	306	136	152	131	154								1
326	A cluster-randomized controlled trial to improve the quality of integrated HIV-tuberculosis services in primary healthcareclinics in South Africa	2021		Gengiah2021	South Africa	1	Public health clinic attendees	facility (clinic)	Cluster randomised control trial	1	1	Yes	Staff training/improved referral system	Comprehensive Interventions	2.5	TB diagnosis	2	NA	598	6007	365	4531								1
326	A cluster-randomized controlled trial to improve the quality of integrated HIV-tuberculosis services in primary healthcareclinics in South Africa	2021		Gengiah2021	South Africa	1	Public health clinic attendees	facility (clinic)	Cluster randomised control trial	1	1	Yes	Staff training/improved referral system	Comprehensive Interventions	3.4	Linkage to Care	3	NA	523	598	323	365								1
83	Educational outreach to promote screening for tuberculosis in primary care: a cluster randomised controlled trial	2007	48	Griffiths2007	United Kingdom	2	in a UK primary health care district	Facility (PHC)	Cluster RCT	2	1	No	Education&Counselling	Education outreach	1.4	TB testing	1	46624	13478	23573	84	23051	1	1	1	1	1	3	Moderate	1
306	Telemedicine Technologies and Tuberculosis Management: A Randomized Controlled Trial	2020		Guo2020	China	1	patients admitted to Shandong Provincial Chest Hospital	Shandong Provincial Chest Hospital	RCT	1	1	No	Video-observed therapy	reminders and tracers	6.13	Treatment completion	6.2	405	9	203	14	202								1
306	Telemedicine Technologies and Tuberculosis Management: A Randomized Controlled Trial	2020		Guo2020	China	1	patients admitted to Shandong Provincial Chest Hospital	Shandong Provincial Chest Hospital	RCT	1	1	No	Video-observed therapy	reminders and tracers	6.13	Cured	6.2	405	186	203	177	202								1
306	Telemedicine Technologies and Tuberculosis Management: A Randomized Controlled Trial	2020		Guo2020	China	1	patients admitted to Shandong Provincial Chest Hospital	Shandong Provincial Chest Hospital	RCT	1	1	No	Video-observed therapy	reminders and tracers	6.13	Cured	6.2	405	195	203	191	202								1
84	Collaboration between municipal and specialist public health care in tuberculosis screening in Norway. BMC Health Serv Res. 2014;14:238.	2014	49	Harstad 2014	Norway	2	immigrants with positive screening results	Facility	non-RCT	3	2	Yes	Improved health services	Collaboration	1.1	TB testing	1	257	109	123	97	134	2	1	1	2	1	2	Strong	1
79	Extending ‘Contact Tracing’ into the Community within a 50-Metre Radius of an Index Tuberculosis Patient Using Xpert MTB/ RIF in Urban, Pakistan: Did It Increase Case Detection?	2016	44	Fatima2016	Pakistan	1	TB patients from the urban slums	Community	pre and post intervention study	4	2	No	contact tracing	Improve diagnose technology and efficiancy	2.4	Case detection	2	208725	28159	108341	30066	100384	1	1	2	3	1	2	Moderate	1
88	Text messaging to decrease tuberculosis treatment attrition in TB-hiV coinfection in Uganda	2017	51	Hermans2017	Uganda	1	HIV infected TB patients	Facility(clinic)	pre and post intervention study	4	2	Yes	Digital health	Digital health	6.6	Treatment Completion	6.2	485	128	183	224	302	1	1	1	3	1	2	Moderate	1
98	Randomised controlled trial of food supplements in patients with newly diagnosed tuberculosis and wasting	2010	56	Jahnavi G2010	India	1	TB patients	Facility	RCT	1	1	No	Incentives (food supply)	Incentives	6.11	Treatment Completion	6.2	100	49	50	41	50	1	1	1	2	2	2	Strong	1
103	Tuberculosis among nomads in Adamawa, Nigeria: outcomes from two years of active case finding.	2015	58	John2015	Nigeria	1	nomads in Adamawa state, Nigeria	Community	pre and post intervention study	4	2	No	Active Case Finding	ACF	6.1	Cured	6.1	5232	2501	2934	1852	2298	2	1	2	3	1	3	Weak	1
104	Tuberculosis among nomads in Adamawa, Nigeria: outcomes from two years of active case finding.	2015	58	John2015	Nigeria	1	nomads in Adamawa state, Nigeria	Community	pre and post intervention study	4	2	No	Active Case Finding	ACF	6.1	Treatment success	6	5232	2603	2934	2103	2298	2	1	2	3	1	3	Weak	1
166	Controlled trial of active tuberculosis case finding in a Brazilian favela	2010	85	Miller2010	Brazil	1	People living in the urban slum	Community	Cluster RCT	2	1	No	Active Case Finding	ACF	6.1	Treatment Completion	6.2	182	74	88	82	94	1	1	1	2	1	2	Strong	1
102	Tuberculosis among nomads in Adamawa, Nigeria: outcomes from two years of active case finding.	2015	58	John2015	Nigeria	1	nomads in Adamawa state, Nigeria	Community	pre and post intervention study	4	2	No	Active Case Finding	ACF	6.1	Treatment Completion	6.2	5232	102	2934	251	2298	2	1	2	3	1	3	Weak	1
99	Psychotherapy improves compliance with tuberculosis treatment	2005	57	Janmeja2005	India	1	TB patients	Facility	RCT	1	1	No	Education&Counselling	Psychotherapy	6.12	Treatment success	6	200	83	100	47	100	1	1	1	2	2	2	Strong	1
100	Psychotherapy improves compliance with tuberculosis treatment	2005	57	Janmeja2005	India	1	TB patients	Facility	RCT	1	1	No	Education&Counselling	Psychotherapy	6.12	Treatment completion	6.2	200	11	100	5	100	1	1	1	2	2	2	Strong	1
101	Psychotherapy improves compliance with tuberculosis treatment	2005	57	Janmeja2005	India	1	TB patients	Facility	RCT	1	1	No	Education&Counselling	Psychotherapy	6.12	Cured	6.1	200	72	100	42	100	1	1	1	2	2	2	Strong	1
307	Effect of patient-delivered household contact tracing and prevention for tuberculosis: A household cluster-randomised trial in Malawi	2022		Kaswaswa2022	Malawi	1	Adults with pulmonary TB	Health facilities	Clucter RCT	1	1	No	Active case finding	ACF	2.2	TB diagnosis	2	838	3	418	6	420								1
91	Exploring the efficacy of a case management model using DOTS in the adherence of patients with pulmonary tuberculsis	2008	53	Hsieh2008	China (Taiwan)	1	Patients with open TB	Community	RCT	1	1	No	Home visit (EI group)	Case management	6.3	Treatment success	6	64	30	32	22	32	1	1	1	3	1	2	Moderate	1
94	Exploring the efficacy of a case management model using DOTS in the adherence of patients with pulmonary tuberculsis	2008	53	Hsieh2008	China (Taiwan)	1	Patients with open TB	Community	RCT	1	1	No	Home visit (EI group)	Case management	6.3	Treatment Completion	6.2	64	31	32	22	32	1	1	1	3	1	2	Moderate	1
92	Exploring the efficacy of a case management model using DOTS in the adherence of patients with pulmonary tuberculsis	2008	53	Hsieh2008	China (Taiwan)	1	Patients with open TB	Community	RCT	1	1	No	Home visit (EII group)	Case management	6.3	Treatment success	6	64	22	32	22	32	1	1	1	3	1	2	Moderate	1
93	Exploring the efficacy of a case management model using DOTS in the adherence of patients with pulmonary tuberculsis	2008	53	Hsieh2008	China (Taiwan)	1	Patients with open TB	Community	RCT	1	1	No	Home visit (EII group)	Case management	6.3	Treatment Completion	6.2	64	22	32	22	32	1	1	1	3	1	2	Moderate	1
96	TextTB: A Mixed Method Pilot Study Evaluating Acceptance, Feasibility, and Exploring Initial Efficacy of a Text Messaging Intervention to Support TB Treatment Adherence	2013	54	Iribarren2013	Argentina	1	Patients newly diagnosed withTB who were 18 or older, and had mobile phone access	Community(home)	pilot RCT	1	1	No	Digital Health	digital health	6.6	Treatment success	6	37	17	18	17	19	2	1	2	3	1	1	Moderate	1
A10	Role of community health workers in improving cost efficiency in an active case finding tuberculosis programme: an operational research study from rural Bihar, India	2020	A10	Garg2020	India	1	Presumptive TB patients	Community	Quasi-experimental design.	5	2	No	train ASHAs to identify patients with TB symptoms	Community case-finding	2.2	testing, diagnosis, linkage to care	2	2003407	1081	1021483	445	981924	case detection	cost/TB diagnosis	notification rate					1
307	Effect of patient-delivered household contact tracing and prevention for tuberculosis: A household cluster-randomised trial in Malawi	2022		Kaswaswa2022	Malawi	1	Adults with pulmonary TB	Health facilities	Clucter RCT	1	1	No	Active case finding	ACF	3.1	Linkage to Care	3	838	47	81	36	87								1
82	A controlled trial of sputum induction and routine collection methods for TB diagnosis in a South African community. Eur J Clin Microbiol Infect Dis. 2014;33(12):2259-2266.	2014	47	Geldenhuys2014	South Africa	1	patients with suspected TB	Community	non-RCT	3	2	Yes	Other-New testing	Sputum samplinginstructions	2.3	TB diagnosis	2	1110	77	555	66	555	2	1	3	2	1	1	Moderate	1
278	Innovative Community-Based Approaches Doubled Tuberculosis Case Notification and Improve Treatment Outcome in Southern Ethiopia	2013	143	Yassin2013	Ethiopia	1	Citizens in targeted community	Community	pre and post intervention study	4	2	No	case notification, education & knowledge, and other	Comminity-based intervention	6.4	Cured	6.1	5855	1659	2743	866	3112	1	1	2	2	1	2	Strong	1
277	Innovative Community-Based Approaches Doubled Tuberculosis Case Notification and Improve Treatment Outcome in Southern Ethiopia	2013	143	Yassin2013	Ethiopia	1	Citizens in targeted community	Community	pre and post intervention study	4	2	No	case notification, education & knowledge, and other	Comminity-based intervention	6.4	Treatment success	6	5855	2530	2743	2358	3112	1	1	2	2	1	2	Strong	1
279	Innovative Community-Based Approaches Doubled Tuberculosis Case Notification and Improve Treatment Outcome in Southern Ethiopia	2013	143	Yassin2013	Ethiopia	1	Citizens in targeted community	Community	pre and post intervention study	4	2	No	case notification, education & knowledge, and other	Comminity-based intervention	6.4	Treatment Completion	6.2	5855	871	2743	1492	3112	1	1	2	2	1	2	Strong	1
307	Effect of patient-delivered household contact tracing and prevention for tuberculosis: A household cluster-randomised trial in Malawi	2022		Kaswaswa2022	Malawi	1	Adults with pulmonary TB	Health facilities	Clucter RCT	1	1	No	Active case finding	ACF	6.1	Treatment completion	6.2	838	39	47	30	36								1
13	High tuberculosis notification and treatment success rates through community participation in central sulawesi, Republic of Indonesia	2001	8	Becx2001	Indonesia	1	citizens in the villages where the CBTP where the programme was and was not introduced	Community	non-RCT	3	2	No	Education&knowledge	Comminity-based intervention	6.4	Cured	6.1	1122	533	603	417	519	1	1	1	1	1	1	Strong	1
12	High tuberculosis notification and treatment success rates through community participation in central sulawesi, Republic of Indonesia	2001	8	Becx2001	Indonesia	1	citizens in the villages where the CBTP where the programme was and was not introduced	Community	non-RCT	3	2	No	Education&knowledge	Comminity-based intervention	6.4	Treatment success	6	1122	565	603	446	519	1	1	1	1	1	1	Strong	1
14	High tuberculosis notification and treatment success rates through community participation in central sulawesi, Republic of Indonesia	2001	8	Becx2001	Indonesia	1	citizens in the villages where the CBTP where the programme was and was not introduced	Community	non-RCT	3	2	No	Education&knowledge	Comminity-based intervention	6.4	Treatment Completion	6.2	1122	32	603	29	519	1	1	1	1	1	1	Strong	1
A15	"Improvement of tuberculosis case detection and reduction of discrepancies between men and women by simple sputum-submission instructions: a pragmatic randomised controlled trial	2007	A15	Khan2007	Pakistan	1	Suspected TB men and women	Facility (TB center)	Pragmatic randomised control trial	1	1	No	sputum submission guidance	Sputum sampling instructions	2.3	Diagnosis	2	3055	1520	1520	1535	1535	the proportion of instructed and non-instructed women testing smear positive	N/A	proportion					1
120	Improvement of district hospital service system to increase treatment adherence among tuberculosis patients in Pakistan	2011	65	Khan2011	Pakistan	1	newly diagnosed TB patients	Facility(hospital)	pre and post intervention study	4	2	No	Improved health services	Improve facility TB care	6.10	Treatment Completion	6.2	271	132	172	79	99	1	1	1	3	1	3	Weak	1
119	Improvement of district hospital service system to increase treatment adherence among tuberculosis patients in Pakistan	2011	65	Khan2011	Pakistan	1	newly diagnosed TB patients	Facility(hospital)	pre and post intervention study	4	2	No	Improved health services	Improve facility TB care	6.10	Cured	6.1	271	9	172	17	99	1	1	1	3	1	3	Weak	1
118	Improvement of district hospital service system to increase treatment adherence among tuberculosis patients in Pakistan	2011	65	Khan2011	Pakistan	1	newly diagnosed TB patients	Facility(hospital)	pre and post intervention study	4	2	No	Improved health services	Improve facility TB care	6.10	Treatment success	6	271	141	172	96	99	1	1	1	3	1	3	Weak	1
209	Tuberculosis case-finding through a village outreach programme in a rural setting in southern Ethiopia: community randomized trial	2006	108	Shargi2006	Ethiopia	1	Citizens in rural settings	Community	Cluster RCT	2	1	No	Improved health services	Comminity-based intervention	6.4	Treatment success	6	380	128	159	165	221	1	1	1	2	1	2	Strong	1
50	Health extension workers improve tuberculosis case detection and treatment success in southern Ethiopia: a community randomized trial	2009	28	Datiko2009	Southern Ethiopia	1	people living in Dale and Wonsho, rural districts of Sidama zone in southern Ethiopia	Community	Cluster RCT	2	1	No	Educatioin&knowledge	Community based intervetions	6.4	Cured	6.1	318	172	230	60	88	1	1	1	3	1	3	Weak	1
52	Health extension workers improve tuberculosis case finding and treatment outcome in Ethiopia: a large-scale implementation study	2017	29	Datiko2017	Southern Ethiopia	1	individuals with symptoms of TB	Community	pre and post intervention study	4	2	No	Educatioin&knowledge	Community based intervetions	6.4	Cured	6.1	23218	11817	20108	866	3110	3	1	1	2	1	1	Moderate	1
51	Health extension workers improve tuberculosis case detection and treatment success in southern Ethiopia: a community randomized trial	2009	28	Datiko2009	Southern Ethiopia	1	people living in Dale and Wonsho, rural districts of Sidama zone in southern Ethiopia	Community	Cluster RCT	2	1	No	Educatioin&knowledge	Community based intervetions	6.4	Treatment Completion	6.2	318	33	230	14	88	1	1	1	3	1	3	Weak	1
53	Health extension workers improve tuberculosis case finding and treatment outcome in Ethiopia: a large-scale implementation study	2017	29	Datiko2017	Southern Ethiopia	1	individuals with symptoms of TB	Community	pre and post intervention study	4	2	No	Educatioin&knowledge	Community based intervetions	6.4	Treatment Completion	6.2	23218	7186	20108	1492	3110	3	1	1	2	1	1	Moderate	1
49	Health extension workers improve tuberculosis case detection and treatment success in southern Ethiopia: a community randomized trial	2009	28	Datiko2009	Southern Ethiopia	1	people living in Dale and Wonsho, rural districts of Sidama zone in southern Ethiopia	Community	Cluster RCT	2	1	No	Educatioin&knowledge	Community based intervetions	6.4	Treatment success	6	318	205	230	74	88	1	1	1	3	1	3	Weak	1
54	Health extension workers improve tuberculosis case finding and treatment outcome in Ethiopia: a large-scale implementation study	2017	29	Datiko2017	Southern Ethiopia	1	individuals with symptoms of TB	Community	pre and post intervention study	4	2	No	Educatioin&knowledge	Community based intervetions	6.4	Treatment success	6	23218	19003	20108	2358	3110	3	1	1	2	1	1	Moderate	1
122	Structured performance monitoring of TB-care at facility district and province levels - Pakistan experience	2016	67	Khan2016 Two	Pakistan	1	diagnostic centres	Facility	quasi-experimental study	5	2	No	Performance mornitoring	Improve facility TB care	2.5	TB diagnosis	2	20527	1725	15972	447	4555	2	1	2	2	1	3	Moderate	1
A16	Effectiveness, acceptance and feasibility of home-based intervention model for tuberculosis contact tracing in Kashmir.	2019	A16	Khatana2019	India	1	PTB patients	Facility (TB unit)	Quasi Randomized interventional study	1	1	No	fixed weekly Home visit to a fixed contact	Home-based care	3.6	Linkage to care	3	282	141	598	141	593	contact tracing	N/A	proportion					1
124	Thai Health Education Program for Improving TB Migrant’s Compliance	2013	68	Khortwong2013	Thailand	1	Thai migrant TB patient	Facility(hospital)	pre and post intervention study	4	2	No	Education&Counselling	Education and counselling	6.7	Cured	6.1	100	24	50	18	50	2	1	1	3	3	3	Weak	1
123	Thai Health Education Program for Improving TB Migrant’s Compliance	2013	68	Khortwong2013	Thailand	1	Thai migrant TB patient	Facility(hospital)	pre and post intervention study	4	2	No	Education&Counselling	Education and counselling	6.7	Treatment success	6	100	38	50	31	50	2	1	1	3	3	3	Weak	1
125	Thai Health Education Program for Improving TB Migrant’s Compliance	2013	68	Khortwong2013	Thailand	1	Thai migrant TB patient	Facility(hospital)	pre and post intervention study	4	2	No	Education&Counselling	Education and counselling	6.7	Treatment Completion	6.2	100	14	50	13	50	2	1	1	3	3	3	Weak	1
130	Collaboration between private pharmacies and national tuberculosis programme: an intervention in Bolivia	2005	71	Lambert2005	Bolivia	1	clients seeking TB drugs	Facility	pre and post intervention study	4	2	No	Private public partnership	Collaboration between different sectors	3.2	Linkage to care	3	483	222	383	22	100	2	1	3	2	1	1	Modearte	1
309	Acceptability, feasibility, and impact of a pilot tuberculosis literacy and treatment counselling intervention: a mixed methods study	2021		Law2021	South Africa	1	TB patients	primary health care clinic	non-RCT	3	2	No	Mixed methods intervention	Comprehensive Interventions	3.4	Linkage to Care	3	163	30	79	45	84								1
131	What strategy can be applied to the patients with culture positive tuberculosis to reduce treatment delay in a private tertiary healthcare center?	2011	72	Lee2011	Bangladesh	1	patient on the treatment outcome in the private tertiary healthcare center.	Factility(hospital)	RCT	1	1	No	digital health, edcuation&knowledge	Comphensive Care	3.4	Treatment uptake	3	457	86	91	316	366	2	1	1	2	1	3	Modearte	1
129	Tuberculosis Treatment With Mobile-Phone Medication Reminders in Northern Thailand	2011	70	Kunawararak2011	Thailand	1	new sputum smear positive pulmonary TB patients (both non-MDR-TB and MDRTB) diagnosed at a public hospital in 7 provinces of northern Thailand	Community	RCT	1	1	No	Digital health	digital health	6.6	Cured	6.1	98	49	49	29	49	1	1	2	2	2	2	Strong	1
127	Tuberculosis Treatment With Mobile-Phone Medication Reminders in Northern Thailand	2011	70	Kunawararak2011	Thailand	1	new sputum smear positive pulmonary TB patients (both non-MDR-TB and MDRTB) diagnosed at a public hospital in 7 provinces of northern Thailand	Community	RCT	1	1	No	Digital health	digital health	6.6	Treatment success	6	98	49	49	43	49	1	1	2	2	2	2	Strong	1
128	Tuberculosis Treatment With Mobile-Phone Medication Reminders in Northern Thailand	2011	70	Kunawararak2011	Thailand	1	new sputum smear positive pulmonary TB patients (both non-MDR-TB and MDRTB) diagnosed at a public hospital in 7 provinces of northern Thailand	Community	RCT	1	1	No	Digital health	digital health	6.6	Treatment Completion	6.2	98	0	49	14	49	1	1	2	2	2	2	Strong	1
136	Impact of Physician’s Education on Adherence to Tuberculosis Treatment for Patients of Low Socioeconomic Status in Bangladesh	2013	73	Lee2013	Bangladesh	1	TB patient with low-income status	Factility(hospital)	pre and post intervention study	4	2	No	Education&Counselling	Staff Training	6.14	Treatment success	6	354	122	156	138	198	2	1	1	2	1	3	Modearte	1
137	Using Financial Incentives to Improve the Care of Tuberculosis Patients	2015	73	Lee2015	Bangladesh	1	TB patient with low-income status	Factility(hospital)	quasi-experimental study	5	2	No	Health system strenthening	Incentives	6.11	Cured	6.1	15557	6515	9382	2749	6175	2	1	1	2	1	1	Strong	1
140	Staff training and ambulatory tuberculosis treatment outcomes: a cluster randomized controlled trial in South Africa.	2005	73	Lewin2005	South Africa	1	TB patients in nurse-managed municipal primary health clinics	Facility (clinic)	RCT	1	1	No	Educatioin&knowledge	Staff Training	6.14	Treatment success	6	1177	360	600	352	577	1	1	1	2	1	1	Strong	1
138	Staff training and ambulatory tuberculosis treatment outcomes: a cluster randomized controlled trial in South Africa.	2005	73	Lewin2005	South Africa	1	TB patients in nurse-managed municipal primary health clinics	Facility (clinic)	RCT	1	1	No	Educatioin&knowledge	Staff Training	6.14	Treatment Completion	6.2	1177	94	600	82	577	1	1	1	2	1	1	Strong	1
139	Staff training and ambulatory tuberculosis treatment outcomes: a cluster randomized controlled trial in South Africa.	2005	73	Lewin2005	South Africa	1	TB patients in nurse-managed municipal primary health clinics	Facility (clinic)	RCT	1	1	No	Educatioin&knowledge	Staff Training	6.14	Cured	6.1	1177	266	600	270	577	1	1	1	2	1	1	Strong	1
141	A randomised trial of the impact of counselling on treatment adherence of tuberculosis patients in Sialkot, Pakistan	1999	74	Liefooghe1999	Pakistan	1	TB patients from the outskirt of the city	Factility(hospital)	RCT	1	1	No	Education&Counselling	Education and counselling	6.7	Treatment Completion	6.2	1019	238	504	215	515	1	1	1	2	1	1	Strong	1
328	Using hospital auxiliary worker and 24-h TB services as potential tools to overcome in-hospital TB delays: a quasi-experimental study	2020		Lisboa2020	Mozambique	1	Presumptive TB patients	Facility clinic vrs. labs)	Quasi- experimental	5	2	No	Onsite sputum collection, expediated diagnosis and treatment initiation, patient education and counseling	Comprehensive Interventions	2.5	TB diagnosis	2	522	141	167	9	136								1
328	Using hospital auxiliary worker and 24-h TB services as potential tools to overcome in-hospital TB delays: a quasi-experimental study	2020		Lisboa2020	Mozambique	1	Presumptive TB patients	Facility clinic vrs. labs)	Quasi- experimental	5	2	No	Onsite sputum collection, expediated diagnosis and treatment initiation, patient education and counseling	Comprehensive Interventions	3.4	Linkage to Care	3	522	156	167	8	136								1
310	Effect of a brief motivational interview and text message intervention targeting tobacco smoking, alcohol use and medication adherence to improve tuberculosis treatment outcomes in adult patients with tuberculosis: a multicentre, randomised controlled trial of the ProLife programme in South Africa	2022		Louwagie2022	South Africa	1	Adult patient	primary care clinic	RCT	1	1	Yes	Alcohol intervention	alcohol and tobacco control	6.2	Treatment success	6	574	192	283	204	291								1
148	Do transportation subsidies and living allowances improve tuberculosis control outcomes among internal migrants in urban Shanghai, China?	2013	77	Lu2013	China	1	migrant TB patients	Community	pre and post intervention study	4	2	No	incentives	Incentvies	6.11	Treatment success	6	963	659	734	196	229	2	1	1	2	3	3	Weak	1
310	Effect of a brief motivational interview and text message intervention targeting tobacco smoking, alcohol use and medication adherence to improve tuberculosis treatment outcomes in adult patients with tuberculosis: a multicentre, randomised controlled trial of the ProLife programme in South Africa	2022		Louwagie2022	South Africa	1	Adult patient	primary care clinic	RCT	1	1	Yes	Alcohol intervention	alcohol and tobacco control	6.2	Cured	6.1	400	85	195	83	205								1
151	Economic support to improve tuberculosis treatment outcomes in South Africa: a pragmatic cluster-randomized controlled tria	2013	78	Lutge2013	South Africa	1	Patients with pulmonary tuberculosis	Facility(clinic)	Cluster RCT	2	1	No	incentives	Incentvies	6.11	Treatment Completion	6.2	4091	911	2107	694	1984	1	1	1	3	1	1	Moderate	1
150	Economic support to improve tuberculosis treatment outcomes in South Africa: a pragmatic cluster-randomized controlled tria	2013	78	Lutge2013	South Africa	1	Patients with pulmonary tuberculosis	Facility(clinic)	Cluster RCT	2	1	No	incentives	Incentvies	6.11	Cured	6.1	4091	695	2107	708	1984	1	1	1	3	1	1	Moderate	1
149	Economic support to improve tuberculosis treatment outcomes in South Africa: a pragmatic cluster-randomized controlled tria	2013	78	Lutge2013	South Africa	1	Patients with pulmonary tuberculosis	Facility(clinic)	Cluster RCT	2	1	No	incentives	Incentvies	6.11	Treatment success	6	4091	1606	2107	1402	1984	1	1	1	3	1	1	Moderate	1
310	Computer-aided X-ray screening for tuberculosis and HIV testing among adults with cough in Malawi (the PROSPECT study): A randomised trial and cost-effectiveness analysis	2021		MacPherson2021	Malawi	1	All Blantyre-resident adults (�18 years old) attending Bangwe Health Centre acute department	Bangwe Health Centre acute department	RCT	1	1	Yes	Computer-aided chest X-ray interpretation	Digital health	3.5	Linkage to Care	3	970	15	497	5	473								1
310	Computer-aided X-ray screening for tuberculosis and HIV testing among adults with cough in Malawi (the PROSPECT study): A randomised trial and cost-effectiveness analysis	2021		MacPherson2021	Malawi	1	All Blantyre-resident adults (�18 years old) attending Bangwe Health Centre acute department	Bangwe Health Centre acute department	RCT	1	1	Yes	Computer-aided chest X-ray interpretation	Digital health	2.4	TB diagnosis	2	970	2	410	2	382								1
311	Effect of mobile voice calls on treatment initiation among patients diagnosed with tuberculosis in a tertiary care hospital of Puducherry: A randomized controlled trial	2021		Majella2021	India	1	TB patients	Jawaharlal Institute of Postgraduate Medical Education and Research	RCT	1	1	No	Telephone voice call reminder	reminders and tracers	3.5	Linkage to Care	3	310	141	155	127	155								1
162	Monetary versus nonmonetary incentives for TB skin test reading among drug users	1999	82	Malotte1999	United States	2	active injection drug and/or crack cocaine users	Facility	non-RCT	3	2	No	Education Session	Education&Counselling	1.4	TB testing	1	426	99	211	106	215	2	1	1	2	1	3	Moderate	1
159	Monetary versus nonmonetary incentives for TB skin test reading among drug users	1999	82	Malotte1999	United States	2	active injection drug and/or crack cocaine users	Facility	non-RCT	3	2	No	incentives	incentives	1.5	TB testing	1	432	206	217	106	215	2	1	1	2	1	3	Moderate	1
160	Monetary versus nonmonetary incentives for TB skin test reading among drug users	1999	82	Malotte1999	United States	2	active injection drug and/or crack cocaine users	Facility	non-RCT	3	2	No	incentives	incentives	1.5	TB testing	1	432	186	217	106	215	2	1	1	2	1	3	Moderate	1
161	Monetary versus nonmonetary incentives for TB skin test reading among drug users	1999	82	Malotte1999	United States	2	active injection drug and/or crack cocaine users	Facility	non-RCT	3	2	No	incentives	incentives	1.5	TB testing	1	433	180	218	106	215	2	1	1	2	1	3	Moderate	1
311	Effectiveness of a digital medication event reminder and monitor device for patients with tuberculosis (SELFTB): a multicenter randomized controlled trial	2022		Manyazewal2022	Ethiopia	1	adults aged ≥ 18 years; new or previously treated, bacteriologically confirmed drug-sensitive pulmonary TB;	Health facilities	RCT	1	1	No	Event reminder monitor system	reminders and tracers	6.13	Cured	6.1	114	52	57	55	57								1
164	Food incentives to improve completion of tuberculosis treatment: randomised controlled trial in Dili, Timor-Leste	2009	83	Martins2009	Timor-Leste	1	Participants started standard tuberculosis treatment	Facility(clinic)	RCT	1	1	No	incentives	Incentives	6.11	Treatment Completion	6.2	265	100	129	103	136	2	1	1	1	1	3	Moderate	1
312	Household Contact Tracing With Intensified Tuberculosis and Human Immunodeficiency Virus Screening in South Africa: A Cluster-Randomized Trial	2022		Martinson2022	South Africa	1	Index cases	government clinics and hospitals	RCT	1	1	No	household contacts	ACF	2.2	TB diagnosis	2	5739	51	3188	31	2551								1
165	Do Instructional Videos on Sputum Submission Result in Increased Tuberculosis Case Detection? A Randomized Controlled Trial	2015	84	Mhalu2015	Tanzania	1	All patients with presumptive TB	Facility(Hospital）	RCT	1	1	No	Digital Health	Sputum sampling instructions	2.3	TB diagnosis	2	200	56	100	23	100	1	1	1	2	1	1	Strong	1
169	Integration of tuberculosis treatment in a community-based home care programme for persons living with HIV/AIDS in Ndola, Zambia	2003	86	Miti2003	Zambia	1	TB patients	Facility(clinic)	non-RCT	3	2	Yes	Home-based care	Home-based care	6.9	Treatment completion	6.2	67	3	32	14	35	2	1	3	2	2	2	Moderate	1
168	Integration of tuberculosis treatment in a community-based home care programme for persons living with HIV/AIDS in Ndola, Zambia	2003	86	Miti2003	Zambia	1	TB patients	Facility(clinic)	non-RCT	3	2	Yes	Home-based care	Home-based care	6.9	Cured	6.1	67	18	32	3	35	2	1	3	2	2	2	Moderate	1
167	Integration of tuberculosis treatment in a community-based home care programme for persons living with HIV/AIDS in Ndola, Zambia	2003	86	Miti2003	Zambia	1	TB patients	Facility(clinic)	non-RCT	3	2	Yes	Home-based care	Home-based care	6.9	Treatment success	6	67	21	32	17	35	2	1	3	2	2	2	Moderate	1
172	Impact of a Daily SMS Medication Reminder System on Tuberculosis Treatment Outcomes: A Randomized Controlled Trial	2016	87	Mohammed2016	Pakistan	1	Newly-diagnosed patients with smear or bacteriologically positive pulmonary tuberculosis	Facility(Hospital）	RCT	1	1	No	Digital Health	digital health	6.6	Cured	6.1	2207	585	1110	578	1097	1	1	1	2	1	1	Strong	1
170	Impact of a Daily SMS Medication Reminder System on Tuberculosis Treatment Outcomes: A Randomized Controlled Trial	2016	87	Mohammed2016	Pakistan	1	Newly-diagnosed patients with smear or bacteriologically positive pulmonary tuberculosis	Facility(Hospital）	RCT	1	1	No	Digital Health	digital health	6.6	Treatment Completion	6.2	2207	332	1110	325	1097	1	1	1	2	1	1	Strong	1
171	Impact of a Daily SMS Medication Reminder System on Tuberculosis Treatment Outcomes: A Randomized Controlled Trial	2016	87	Mohammed2016	Pakistan	1	Newly-diagnosed patients with smear or bacteriologically positive pulmonary tuberculosis	Facility(Hospital）	RCT	1	1	No	Digital Health	digital health	6.6	Treatment success	6	2207	917	1110	903	1097	1	1	1	2	1	1	Strong	1
174	Does routine home visiting improve the return rate and outcome of DOTS patients who delay treatment?	2003	88	Mohan2003	Iraq	1	new smear-positive tuberculosis patients who had delayed collecting their drugs on one occasion	Facility(clinic)	RCT	1	1	No	Home-based care	Home-based care	3.6	Treatment uptake	3	480	231	240	198	240	1	1	2	2	2	2	Strong	1
173	Does routine home visiting improve the return rate and outcome of DOTS patients who delay treatment?	2003	88	Mohan2003	Iraq	1	new smear-positive tuberculosis patients who had delayed collecting their drugs on one occasion	Facility(clinic)	RCT	1	1	No	Home-based care	Home-based care	6.9	Treatment success	6	480	226	240	184	240	1	1	2	2	2	2	Strong	1
179	Behavioral Interventions for the Control of Tuberculosis Among Adolescents	2001	90	Morisky2001	United States	2	TB infected adolescents	Facility(health centers)	RCT	1	1	No	Education&knowledge+incentives	Comprehensive	6.5	Treatment Completion	6.2	380	162	191	147	189	1	1	1	2	1	3	Moderate	1
177	Behavioral Interventions for the Control of Tuberculosis Among Adolescents	2001	90	Morisky2001	United States	2	TB infected adolescents	Facility(health centers)	RCT	1	1	No	Incentives (Contingency)	Incentives	6.11	Treatment Completion	6.2	388	152	199	147	189	1	1	1	2	1	3	Moderate	1
178	Behavioral Interventions for the Control of Tuberculosis Among Adolescents	2001	90	Morisky2001	United States	2	TB infected adolescents	Facility(health centers)	RCT	1	1	No	Behavioral Intervention	Psychotherapy	6.12	Treatment Completion	6.2	377	151	188	147	189	1	1	1	2	1	3	Moderate	1
187	Impact of community participation on treatment outcomes and compliance of DOTS patients in Iraq	2003	94	Niazi2003	Iraq	1	tuberculosis patients undergoing directly-observed therapy, short course (DOTS)	Community	RCT	1	1	No	Home-based care	Comminity-based intervention	6.4	Cured	6.1	172	72	86	59	86	1	1	2	2	2	2	Strong	1
181	Managing medication compliance of tuberculosis patients in Haiti with medication monitors	2002	91	Moulding2002	Haiti	1	TB Patients on DOTS	Facility(clinic)	RCT	1	1	No	Reminders and tracers (monitor with feedback)	reminders and tracers	6.13	Treatment Completion	6.2	191	59	64	109	127	1	1	2	2	2	2	Strong	1
180	Managing medication compliance of tuberculosis patients in Haiti with medication monitors	2002	91	Moulding2002	Haiti	1	TB Patients on DOTS	Facility(clinic)	RCT	1	1	No	Reminders and tracers (monitor without feedback)	reminders and tracers	6.13	Treatment Completion	6.2	186	49	59	109	127	1	1	2	2	2	2	Strong	1
314	Utility of Xpert MTB/RIF Ultra and digital chest radiography for the diagnosis and treatment of TB in people living with HIV: a randomised controlled trial (XACT-TB)	2022		Mukoka2022	Malawi	1	ambulant adults aged ≥18 y living with HIV and presenting with cough (any duration)	ART clinics	RCT	1	1	Yes	Xpert Ultra	Improved facility TB care	3.10	Linkage to Care	3	321	13	159	14	162								1
314	Treatment initiation among tuberculosis patients: the role of short message service (SMS) technology and Ward-based outreach teams (WBOTs)	2022		Mwansa-Kambafwile2022	South Africa	1	TB patients	public sector primary level clinics	RCT	1	1	No	Short Message Service	reminders and tracers	3.5	Linkage to Care	3	209	92	105	81	104								1
314	Treatment initiation among tuberculosis patients: the role of short message service (SMS) technology and Ward-based outreach teams (WBOTs)	2022		Mwansa-Kambafwile2022	South Africa	1	TB patients	public sector primary level clinics	RCT	1	1	No	Ward-based Outreach Team	Community-based active case finding	3.3	Linkage to Care	3	209	82	105	81	104								1
315	A Health Belief Model-Based Motivational Interviewing for Medication Adherence and Treatment Success in Pulmonary Tuberculosis Patients	2021		Parwati2021	Indonesia	1	Pulmonary tuberculosis patients	Public Health Center	RCT	1	1	No	Health Believe model based intervention	Education and counselling	6.7	Treatment success	6	214	103	107	95	107								1
193	Screening and brief interventions for hazardous and harmful alcohol use among patients with active tuberculosis attending primary public care clinics in South Africa: results from a cluster randomized controlled trial	2013	99	Peltzer2013	South Africa	1	patients with active tuberculosis attending primary public care clinics	Facility(clinic)	Cluster RCT	2	1	No	other-Acohol intervention	alcohol and tobacco control	6.2	Cured	6.1	1196	135	455	76	741	1	1	1	2	1	2	Strong	1
192	Screening and brief interventions for hazardous and harmful alcohol use among patients with active tuberculosis attending primary public care clinics in South Africa: results from a cluster randomized controlled trial	2013	99	Peltzer2013	South Africa	1	patients with active tuberculosis attending primary public care clinics	Facility(clinic)	Cluster RCT	2	1	No	other-Acohol intervention	alcohol and tobacco control	6.2	Treatment success	6	1196	164	455	98	741	1	1	1	2	1	2	Strong	1
194	Screening and brief interventions for hazardous and harmful alcohol use among patients with active tuberculosis attending primary public care clinics in South Africa: results from a cluster randomized controlled trial	2013	99	Peltzer2013	South Africa	1	patients with active tuberculosis attending primary public care clinics	Facility(clinic)	Cluster RCT	2	1	No	other-Acohol intervention	alcohol and tobacco control	6.2	Treatment Completion	6.2	1196	29	455	22	741	1	1	1	2	1	2	Strong	1
315	Mental health interventions for rifampicin-resistant tuberculosis patients with alcohol use disorders, Zhytomyr, Ukraine	2021		Plokhykh2021	Ukrane	1	RR-TB patients	Public Health Center	Quasi-experimental Study	5	2	No	Education and counseling	Education and counselling	6.7	Treatment completed	6.2	33	2	22	2	11								1
315	Mental health interventions for rifampicin-resistant tuberculosis patients with alcohol use disorders, Zhytomyr, Ukraine	2021		Plokhykh2021	Ukrane	1	RR-TB patients	Public Health Center	Quasi-experimental Study	5	2	No	Education and counseling	Education and counselling	6.7	Treatment success	6	33	2	22	2	11								1
315	Mental health interventions for rifampicin-resistant tuberculosis patients with alcohol use disorders, Zhytomyr, Ukraine	2021		Plokhykh2021	Ukrane	1	RR-TB patients	Public Health Center	Quasi-experimental Study	5	2	No	AUDIT	alcohol and tobacco control	6.2	Treatment success	6	73	4	33	9	40								1
315	Mental health interventions for rifampicin-resistant tuberculosis patients with alcohol use disorders, Zhytomyr, Ukraine	2021		Plokhykh2021	Ukrane	1	RR-TB patients	Public Health Center	Quasi-experimental Study	5	2	No	AUDIT	alcohol and tobacco control	6.2	Treatment completed	6.2	73	4	33	9	40								1
196	A knowledge translation intervention to improve tuberculosis care and outcomes in Malawi: a pragmatic cluster randomized controlled trial	2015	101	Puchalski2015	Malawi	1	TB patients	Facility(clinic)	Cluster RCT	2	1	No	Education and new tool	Comphensive Interventions	6.5	Treatment success	6	110	21	30	46	80	1	1	1	3	1	1	Moderate	1
197	A knowledge translation intervention to improve tuberculosis care and outcomes in Malawi: a pragmatic cluster randomized controlled trial	2015	101	Puchalski2015	Malawi	1	TB patients	Facility(clinic)	Cluster RCT	2	1	No	Education and new tool	Comphensive Interventions	6.5	Cured	6.1	110	8	30	8	80	1	1	1	3	1	1	Moderate	1
198	A knowledge translation intervention to improve tuberculosis care and outcomes in Malawi: a pragmatic cluster randomized controlled trial	2015	101	Puchalski2015	Malawi	1	TB patients	Facility(clinic)	Cluster RCT	2	1	No	Education and new tool	Comprehensive care	6.5	Treatment Completion	6.2	110	13	30	38	80	1	1	1	3	1	1	Moderate	1
201	A knowledge translation intervention to improve tuberculosis care and outcomes in Malawi: a pragmatic cluster randomized controlled trial	2015	101	Puchalski2015	Malawi	1	TB patients	Facility(clinic)	Cluster RCT	2	1	No	Educatioin&knowledge	Staff Training	6.14	Treatment Completion	6.2	148	13	68	38	80	1	1	1	3	1	1	Moderate	1
199	A knowledge translation intervention to improve tuberculosis care and outcomes in Malawi: a pragmatic cluster randomized controlled trial	2015	101	Puchalski2015	Malawi	1	TB patients	Facility(clinic)	Cluster RCT	2	1	No	Educatioin&knowledge	Staff Training	6.14	Treatment success	6	148	44	68	46	80	1	1	1	3	1	1	Moderate	1
200	A knowledge translation intervention to improve tuberculosis care and outcomes in Malawi: a pragmatic cluster randomized controlled trial	2015	101	Puchalski2015	Malawi	1	TB patients	Facility(clinic)	Cluster RCT	2	1	No	Educatioin&knowledge	Staff Training	6.14	Cured	6.1	148	31	68	8	80	1	1	1	3	1	1	Moderate	1
202	Integration of informal medical practitioners in DOTS implementation to improve case detection rate	2010	102	Qureshi2010	India	1	TB patients	Facility(clinic)	non-RCT	3	2	No	education&knowledge	Improve facility TB care	2.5	TB diagnosis	2	15158	1328	8408	340	6750	2	1	2	2	2	2	Strong	1
204	Short course chemotherapy: A controlled study of indirect defaulter retrieval method	1993	104	Rajasekaran1993	India	1	newly diagnosed pulmonary tuberculosis patients placed under short course chemotherapy	Facility(clinic)	RCT	1	1	No	Reminders and tracers	reminders and tracers	6.13	Treatment completion	6.2	200	88	100	73	100	1	1	1	2	1	2	Strong	1
316	Video-observed therapy and medication adherence for tuberculosis patients: randomised controlled trial in Moldova	2020		Ravenscroft2020	Moldova	1	TB patients	NA	RCT	1	1	No	Video observed therapy	Digital health	6.6	Treatment success	6	178	79	85	84	93								1
A23	A pragmatic stepped-wedge cluster randomized trial to evaluate the effectiveness and cost-effectiveness of active case finding for household contacts within a routine tuberculosis program, San Juan de Lurigancho, Lima, Peru	2020	A23	Shah, Lena2020	Peru	1	Newly diagnosed TB patients enrolled in DOTS treatment	Community (district)	RCT	1	1	No	Active case finding (ACF) program, entitled “Healthy Families of TB Cases”, which includes visits by a TB program nurse to households of all newly diagnosed smear-positive TB cases enrolled in DOTS treatment. During the home visit, NTP staff evaluates all HCs for symptoms of active	Community case-finding	1.2	Screening and Testing	1	3222	48	4841	81	5602	Case finding	TB incidence ratio by smear positive	ratio					1
A18	Impact of a Daily SMS Medication Reminder System on Tuberculosis Treatment Outcomes: A Randomized Controlled Trial	2016	A18	Shama Mohammed2016	Pakistan	1	Newly-diagnosed patients with smear or bacteriologically positive pulmonary tuberculosis	Community	RCT	1	1	No	used two-way SMS reminders to encourage patients to actively engage with reminders, rather than passively read and potentially ignore them	Digital Health	6.6	cured	6.1	2207	585	1104	578	1091	cured	adherence	percentages					1
A18	Impact of a Daily SMS Medication Reminder System on Tuberculosis Treatment Outcomes: A Randomized Controlled Trial	2016	A18	Shama Mohammed2016	Pakistan	1	Newly-diagnosed patients with smear or bacteriologically positive pulmonary tuberculosis	Community	RCT	1	1	No	used two-way SMS reminders to encourage patients to actively engage with reminders, rather than passively read and potentially ignore them	Digital Health	6.6	Treatment completed	6.2	2207	332	1104	325	1091	cured	adherence	percentages					1
A18	Impact of a Daily SMS Medication Reminder System on Tuberculosis Treatment Outcomes: A Randomized Controlled Trial	2016	A18	Shama Mohammed2016	Pakistan	1	Newly-diagnosed patients with smear or bacteriologically positive pulmonary tuberculosis	Community	RCT	1	1	No	used two-way SMS reminders to encourage patients to actively engage with reminders, rather than passively read and potentially ignore them	Digital Health	6.6	Treatment success	6	2207	917	1104	903	1091	cured	adherence	percentages					1
205	The Innovative Socio-economic Interventions Against Tuberculosis (ISIAT) project: an operational assessment	2011	105	Rocha2011	Peru	1	TB-affected families	Facility(clinic)	pre and post intervention study	4	2	No	Household visits		6.9	Treatment Completion	6.2	672	322.56	336	275.52	336	1	1	1	2	2	1	Strong	1
218	Tuberculosis control in a socially vulnerable area: a community intervention beyond DOT in a Brazilian favela	2013	113	Soares2013	Brazil.	1	TB patients and TB suspects	Community	before and after intervention study	4	2	No	Comprehensive	Comminity-based intervention	6.4	Treatment success	6	2623	1473	1771	576	852	3	1	2	2	1	3	Weak	1
330	Increasing smear positive tuberculosis detection using a clinical score – A stepped wedge multicenter trial from Africa	2021		Rudolf2021	Guinea-Bissau/ Ethiopia	1	Healthcare seeking adults	Facility	RCT	1	1	No	Improved diagnostics method	Improve diagnose technology and efficiancy	2.4	TB diagnosis	2	1237	9	274	6	199								1
330	Increasing smear positive tuberculosis detection using a clinical score – A stepped wedge multicenter trial from Africa	2021		Rudolf2021	Guinea-Bissau/ Ethiopia	1	Healthcare seeking adults	Facility	RCT	1	1	No	Improved diagnostics method	Improve diagnose technology and efficiancy	2.4	TB diagnosis	2	1130	9	333	4	125								1
126	An intervention to optimise the delivery of integrated tuberculosis and HIV services at primary care clinics: results of the MERGE cluster randomised trial	2018	69	Kufa2018	South Africa	1	all the participating clinics provided TB and HIV services under the same roof, but these services were run separately with varying levels of cross-referral between them	Community	Cluster RCT	2	1	Yes	Task shifting	Staff Training	6.14	Treatment Completion	6.2	731	323	421	243	310	1	1	1	2	1	1	Strong	1
330	Increasing smear positive tuberculosis detection using a clinical score – A stepped wedge multicenter trial from Africa	2021		Rudolf2021	Guinea-Bissau/ Ethiopia	1	Healthcare seeking adults	Facility	RCT	1	1	No	Improved diagnostics method	Improve diagnose technology and efficiancy	2.4	TB diagnosis	2	1204	9	376	1	137								1
207	Enhanced tuberculosis case detection among substitution treatment patients: a randomized controlled trial	2011	106	Rüütel2011	Estonia	1	TB suspects	Facility(clinic)	RCT	1	1	Yes	Active case detection	Improve facility TB care	2.5	Diagnosis	2	113	32	56	17	57	1	1	1	2	1	3	Moderate	1
317	Engaging Private Health Care Providers to Identify Individuals with TB in Nepal	2021		Sah2021	Nepal	1	individuals seeking care for TB	Privvate sector	pre and post intervention study	4	2	No	Active case finding	ACF	2.2	TB diagnosis	2	406664	2670	203332	2422	203332								1
317	Improving the detection of infectious diseases in at-risk migrants with an innovative integrated multi-infection screening digital decision support tool (IS-MiHealth) in primary care: A pilot cluster-randomized controlled trial	2021		Sequeira-Aymar2021	Spain	2	migrants	Primary care center	Cluster RCT	1	1	No	Digital Health	Digital health	1.3	TB testing	1	15795	376	8171	221	7609								1
211	Effectiveness of alcohol treatment interventions integrated into routine tuberculosis care in Tomsk, Russia	2013	110	Shin2013	Russian Federation	2	TB patients	Facility(clinic)	RCT	1	1	No	Tobacco Cessation	alcohol and tobacco control	6.2	Treatment success	6	196	83	98	80	98	1	1	2	3	1	1	Moderate	1
220	Pilot randomized trial of nutritional supplementation in patients with tuberculosis and HIV-tuberculosis coinfection receiving directly observed short-course chemotherapy for tuberculosis	2011	115	Sudarsanam2011	India	1	TB with and without HIV coinfection	Facility(clinic)	RCT	1	1	No	Incentives and enablers	Incentvies	6.11	Treatment success	6	77	34	35	37	42	1	1	2	3	1	2	Moderate	1
225	Home Based Care as an Approach to Improve the Efficiency of treatment for MDR Tuberculosis: A Quasi-Experimental Pilot Study	2017	117	Taneja2017	India	1	Patients with MDR Tuberculosis	Facility(clinic)	quasi-experimental study	5	2	No	Home-based care	Home-based care	6.9	Treatment Completion	6.2	70	13	32	9	38	2	1	2	2	3	2	Moderate	1
224	Home Based Care as an Approach to Improve the Efficiency of treatment for MDR Tuberculosis: A Quasi-Experimental Pilot Study	2017	117	Taneja2017	India	1	Patients with MDR Tuberculosis	Facility(clinic)	quasi-experimental study	5	2	No	Home-based care	Home-based care	6.9	Cured	6.1	70	7	32	5	38	2	1	2	2	3	2	Moderate	1
223	Home Based Care as an Approach to Improve the Efficiency of treatment for MDR Tuberculosis: A Quasi-Experimental Pilot Study	2017	117	Taneja2017	India	1	Patients with MDR Tuberculosis	Facility(clinic)	quasi-experimental study	5	2	No	Home-based care	Home-based care	6.9	Treatment success	6	70	20	32	14	38	2	1	2	2	3	2	Moderate	1
A26	Outcomes and implementation challenges of using daily treatment regimens with an innovative adherence support tool among HIV-infected tuberculosis patients in Karnataka, India: a mixedmethods study	2019	A26	Thekkur, Pruthu2019	India	1	HIV-TB patients	Facility (ART clinic)	Mixed methods	2	2	Yes	Pilot new care package made up of 3 components among TB infected PLHIV. Care package consist of: Daily regimens, a single-window treatment system (patients are given both anti-tubular treatment "ATT" and ART medication at the ART centres during their monthly visits), and 99DOTS (99DOTS: It is an innovative mHealth tool that uses basic mobile phones to monitor and improve adherence to TB drugs)	Digital Health, and integrated with HIV care	6.6	treatment outcome (cured, treatment completed)	6	1606	605	870	736	961	Successful outcome (cured, completed treatment)	Unsuccessful outcome (treatment failure, lost-to-follow-up, died, transferred, etc)	proportions					1
A26	Outcomes and implementation challenges of using daily treatment regimens with an innovative adherence support tool among HIV-infected tuberculosis patients in Karnataka, India: a mixedmethods study	2019	A26	Thekkur, Pruthu2019	India	1	HIV-TB patients	Facility (ART clinic)	Mixed methods	2	2	Yes	Pilot new care package made up of 3 components among TB infected PLHIV. Care package consist of: Daily regimens, a single-window treatment system (patients are given both anti-tubular treatment "ATT" and ART medication at the ART centres during their monthly visits), and 99DOTS (99DOTS: It is an innovative mHealth tool that uses basic mobile phones to monitor and improve adherence to TB drugs)	Digital Health, and integrated with HIV care	6.6	Cure	6.1	1606	95	870	293	961	Successful outcome (cured, completed treatment)	Unsuccessful outcome (treatment failure, lost-to-follow-up, died, transferred, etc)	proportions					1
A26	Outcomes and implementation challenges of using daily treatment regimens with an innovative adherence support tool among HIV-infected tuberculosis patients in Karnataka, India: a mixedmethods study	2019	A26	Thekkur, Pruthu2019	India	1	HIV-TB patients	Facility (ART clinic)	Mixed methods	2	2	Yes	Pilot new care package made up of 3 components among TB infected PLHIV. Care package consist of: Daily regimens, a single-window treatment system (patients are given both anti-tubular treatment "ATT" and ART medication at the ART centres during their monthly visits), and 99DOTS (99DOTS: It is an innovative mHealth tool that uses basic mobile phones to monitor and improve adherence to TB drugs)	Digital Health, and integrated with HIV care	6.6	Treatment completed	6.2	1606	510	870	443	961	Successful outcome (cured, completed treatment)	Unsuccessful outcome (treatment failure, lost-to-follow-up, died, transferred, etc)	proportions					1
229	Effectiveness of a Strategy to Improve Adherence to Tuberculosis Treatment in a Resource-Poor Setting: A Cluster Randomized Controlled Trial	2007	119	Thiam, S.2007	Senegal	1	Newly diagnosed TB patient in Segnal	Facility(health centers)	Cluster RCT	2	1	No	Improved health services	Comphensive care	6.5	Treatment Completion	6.2	1522	33	778	43	744	1	1	1	2	2	1	Strong	1
227	Effectiveness of a Strategy to Improve Adherence to Tuberculosis Treatment in a Resource-Poor Setting: A Cluster Randomized Controlled Trial	2007	119	Thiam, S.2007	Senegal	1	Newly diagnosed TB patient in Segnal	Facility(health centers)	Cluster RCT	2	1	No	Improved health services	Comphensive Interventions	6.5	Treatment success	6	1522	682	778	563	744	1	1	1	2	2	1	Strong	1
228	Effectiveness of a Strategy to Improve Adherence to Tuberculosis Treatment in a Resource-Poor Setting: A Cluster Randomized Controlled Trial	2007	119	Thiam, S.2007	Senegal	1	Newly diagnosed TB patient in Segnal	Facility(health centers)	Cluster RCT	2	1	No	Improved health services	Comphensive Interventions	6.5	Cured	6.1	1522	649	778	520	744	1	1	1	2	2	1	Strong	1
230	Alcohol intervention strategy among tuberculosis patients: a pilot study from South India	2017	120	Thomas, B.2017	India	1	TB patients	TB registeries	Cluster RCT	2	1	No	Alcohol intervention	alcohol and tobacco control	6.2	Treatment success	6	298	98	113	115	185	1	1	1	2	2	3	Moderate	1
A27	An Innovative Public–Private Mix Model for Improving Tuberculosis Care in Vietnam: HowWell Are We Doing?	2019	A27	Thu, Thuong Do2019	Vietnam	1	Hospital patients	Facility (Private healthcare provider)	Mixed methods	2	2	No	All out-patients attending the selected departments (Endocrinology, Otolaryngology, and Respiratory medicine) were screened for symptoms such as cough, hemoptysis, chest pain and dyspnea, fever, fatigue and unexpected weight loss. Individuals who had any of these symptoms or who had a history of contact with TB were requested to undergo chest radiography	Collaboration	2.1	Diagnosis	2	2739	103	368	7	2371	Case finding	cured and treatment completed	percentages					1
236	Has TB CARE I sputum transport improved access to culture services for retreatment tuberculosis patients in Zimbabwe?	2018	122	Timire2018	Zimbabwe, Southern African	1	retreatment tuberculosis	Facility	pre and post intervention study	4	2	No	Improved health services	Sputum sampling instructions	2.3	Case detection	2	303	22	187	14	116	1	1	2	2	1	3	Moderate	1
235	Has TB CARE I sputum transport improved access to culture services for retreatment tuberculosis patients in Zimbabwe?	2018	122	Timire2018	Zimbabwe, Southern African	1	retreatment tuberculosis	Facility	pre and post intervention study	4	2	No	Improved health services	Improved facility TB care	6.10	Treatment Completion	6.2	303	51	187	30	116	1	1	2	2	1	2	Strong	1
234	Has TB CARE I sputum transport improved access to culture services for retreatment tuberculosis patients in Zimbabwe?	2018	122	Timire2018	Zimbabwe, Southern African	1	retreatment tuberculosis	Facility	pre and post intervention study	4	2	No	Improved health services	Improved facility TB care	6.10	Cured	6.1	303	71	187	24	116	1	1	2	2	1	2	Strong	1
233	Has TB CARE I sputum transport improved access to culture services for retreatment tuberculosis patients in Zimbabwe?	2018	122	Timire2018	Zimbabwe, Southern African	1	retreatment tuberculosis	Facility	pre and post intervention study	4	2	No	Improved health services	Improved facility TB care	6.10	Treatment success	6	303	122	187	54	116	1	1	2	2	1	2	Strong	1
238	Effectiveness of a conditional cash transfer programme on TB cure rate: a retrospective cohort study in Brazil	2016	124	Torrens2016	Brazil	1	patients newly diagnosed with TB	Facility	pre and post intervention study	4	2	No	incentives	Incentives	6.11	Cured	6.1	7255	4752	5788	1128	1467	1	1	1	1	1	1	Strong	1
318	Delivering tertiary tuberculosis care virtually	2021		Turnbull2021	England	2	patients	Royal Manchester Children's Hospital	pre and post intervention study	4	2	No	Improved facility TB care	Improved facility TB care	6.10	Treatment completed	6.2	113	51	51	58.28	62								1
A28	Economic support intervention improves tuberculosis treatment outcomes in rural Nigeria	2017	A28	Ukwaja, K N2017	Nigeria	1	tuberculosis (TB) patients	Facility (rural not-for-profit, faith-based, secondary-care facility)	prosperctive non-randomized intervention	2	2	No	The intervention aimed to mitigate the direct costs of TB treatment-seeking, comprising direct medical costs (registration, consultation, X-ray and laboratory testing and medications) and direct non-medical costs (transportation, food, accommodation, care giver and other costs) incurred during diagnosis and treatment, and to increase treatment adherence.	Incentives	6.11	Treatment success	6	294	104	121	123	173	Cured, treatment completed		proportions					1
245	Assessment of clinical pharmacist intervention to improve compliance and health care outcomes of tuberculosis patients	2012	129	Venkatapraveen2012	Gulbarga	1	Pulmonary tuberculosis patients	Facility(hospital)	RCT	1	1	No	Education&Counselling	Staff Training	6.14	Cured	6.1	114	46	57	25	57	1	1	1	2	1	2	Strong	1
248	Model collaboration between hospitals and public health system to improve tuberculosis control in China	2009	131	Wang 2009	China	1	TB patients	Community	pre and post intervention study	4	2	No	Health system strenthening	Collaboration	2.1	TB diagnosis	2	1450	817	857	252	593	3	1	3	2	1	2	Weak	1
246	Pilot implementation of a contact tracing intervention for tuberculosis case detection in Kisumu County, Kenya	2016	130	Volkmann2016	Kenya	1	Index cases	Facility(clinic)	pre and post intervention study	4	2	No	contact tracing	Community case-finding	1.2	TB testing	1	352	163	163	187	189	1	1	1	2	2	2	Strong	1
247	Pilot implementation of a contact tracing intervention for tuberculosis case detection in Kisumu County, Kenya	2016	130	Volkmann2016	Kenya	1	Index cases	Facility(clinic)	pre and post intervention study	4	2	No	contact tracing	ACF	3.1	Linkage to Care	3	124	23	36	30	88	1	1	1	2	2	2	Strong	1
249	Model collaboration between hospitals and public health system to improve tuberculosis control in China	2009	131	Wang 2009	China	1	TB patients	Community	pre and post intervention study	4	2	No	Health system strenthening	Collaboration between different sectors	3.2	Linkage to Care	3	1243	564	678	335	565	3	1	3	2	1	2	Weak	1
A30	SMS nudges as a tool to reduce tuberculosis treatment delay and pretreatment loss to follow-up. A randomized controlled trial	2019	A30	Wagstaff, Adam2019	South Africa	1	TB patients	Facility (clinics)	RCT	1	1	Yes	Intervention group received a simple SMS reminder to return to the clinic to collect their TB test results or/ a longer SMS message reminding them to return to the clinic, and that people die unnecessarily from TB because it can be cured	Digital Health	3.5	linkage to care	3	506	331	405	78	101	return-to-clinic and treatment initiation (intent-to-treat)		proportion					1
250	Providing financial incentives to rural-to-urban tuberculosis migrants in Shanghai: an intervention study	2012	132	Wei2012	China	1	rural-to-urban tuberculosis migrants	Factility(hospital)	Interventional study	4	2	No	incentives	Incentives	6.11	Treatment Completion	6.2	183	80	90	71	93	3	1	2	2	3	1	Moderate	1
251	An intervention of active TB case finding among smokers attending routine primary care facilities in China: an exploratory study	2015	133	Wei2015	China	1	smokers from para-urban communitie	Factility(hospital)	quasi-experimental study	5	2	No	Active Case Finding	Improve facility TB care	2.5	TB diagnosis	2	293386	20	88873	14	204513	1	1	1	2	1	2	Strong	1
268	A randomized controlled study of socioeconomic support to enhance tuberculosis prevention and treatment, Peru	2017	139	Wingfield2017	Peru	1	household contacts of tuberculosis patients and TB patiennts	Facility(clinic)	RCT	1	1	No	education, other (screening)	incentives	3.7	Treatment uptake	3	410	91	206	53	204	1	1	2	3	1	1	Moderate	1
267	A randomized controlled study of socioeconomic support to enhance tuberculosis prevention and treatment, Peru	2017	139	Wingfield2017	Peru	1	household contacts of tuberculosis patients and TB patiennts	Facility(clinic)	RCT	1	1	No	education, other (screening)	Incentives	6.11	Treatment Completion	6.2	282	16	135	23	147	1	1	2	3	1	1	Moderate	1
266	A randomized controlled study of socioeconomic support to enhance tuberculosis prevention and treatment, Peru	2017	139	Wingfield2017	Peru	1	household contacts of tuberculosis patients and TB patiennts	Facility(clinic)	RCT	1	1	No	education, other (screening)	Incentives	6.11	Cured	6.1	282	71	135	55	147	1	1	2	3	1	1	Moderate	1
265	A randomized controlled study of socioeconomic support to enhance tuberculosis prevention and treatment, Peru	2017	139	Wingfield2017	Peru	1	household contacts of tuberculosis patients and TB patiennts	Facility(clinic)	RCT	1	1	No	education, other (screening)	Incentives	6.11	Treatment success	6	282	87	135	78	147	1	1	2	3	1	1	Moderate	1
269	A medication adherence enhancement program for persons with pulmonary tuberculosis: A randomized RCT	2015	140	Wongduan2015	Thailand	1	persons with pulmonary tuberculosis	Factility(hospital)	RCT	1	1	No	education & knowledge; digital health	Comphensive Interventions	6.5	Treatment success	6	50	25	25	24	25	1	1	1	1	1	1	Strong	1
270	A medication adherence enhancement program for persons with pulmonary tuberculosis: A randomized RCT	2015	140	Wongduan2015	Thailand	1	persons with pulmonary tuberculosis	Factility(hospital)	RCT	1	1	No	education & knowledge; digital health	Comphensive Interventions	6.5	Cured	6.1	50	23	25	20	25	1	1	1	1	1	1	Strong	1
271	A medication adherence enhancement program for persons with pulmonary tuberculosis: A randomized RCT	2015	140	Wongduan2015	Thailand	1	persons with pulmonary tuberculosis	Factility(hospital)	RCT	1	1	No	education & knowledge; digital health	Comprehensive care	6.5	Treatment Completion	6.2	50	2	25	4	25	1	1	1	1	1	1	Strong	1
272	Evaluating the effects of providing financial incentives to tuberculosis patients and health providers in China	2008	141	Yao2008	China	1	TB patients	Community	Cluster RCT	2	1	No	incentives	Incentives	6.11	Treatment Completion	6.2	9193	5279	5448	3629	3745	1	1	1	2	1	2	Strong	1
273	Learning from a cluster randomized controlled trial to improve healthcare workers' access to prevention and care for tuberculosis and HIV in Free State, South Africa: the pivotal role of information systems	2016	142	Yassi2016	South Africa	1	healthcare workers with TB	Factility(hospital)	Cluster RCT	2	1	Yes	Education&knowledge, other(HIV treatment)	Digital Health	1.3	TB testing	1	1372	153	688	70	684	1	1	3	2	1	2	Moderate	1
274	Learning from a cluster randomized controlled trial to improve healthcare workers' access to prevention and care for tuberculosis and HIV in Free State, South Africa: the pivotal role of information systems	2016	142	Yassi2016	South Africa	1	healthcare workers with TB	Factility(hospital)	Cluster RCT	2	1	Yes	Education&knowledge, other(HIV treatment)	digital health	2.2	TB diagnosis	2	223	15	153	8	70	1	1	3	2	1	2	Moderate	1
275	Learning from a cluster randomized controlled trial to improve healthcare workers' access to prevention and care for tuberculosis and HIV in Free State, South Africa: the pivotal role of information systems	2016	142	Yassi2016	South Africa	1	healthcare workers with TB	Factility(hospital)	Cluster RCT	2	1	Yes	Education&knowledge, other(HIV treatment)	Comphensive Care	3.4	Linkage to Care	3	9535	688	3946	684	5589	1	1	3	2	1	2	Moderate	1
276	Learning from a cluster randomized controlled trial to improve healthcare workers' access to prevention and care for tuberculosis and HIV in Free State, South Africa: the pivotal role of information systems	2016	142	Yassi2016	South Africa	1	healthcare workers with TB	Factility(hospital)	Cluster RCT	2	1	Yes	Education&knowledge, other(HIV treatment)	Comphensive Care	3.4	Treatment uptake	3	23	15	15	7	8	1	1	3	2	1	2	Moderate	1
282	Involving private practitioners in the Indian tuberculosis programme: a randomised trial	2018	144	Yellappa2018	India	1	presumptive pulmonary TB (PTB) cases	Facility (pritvate)	RCT	1	1	No	Health system strenthening	Collaboration	1.1	TB testing	1	15163	557	6963	164	8200	1	1	2	2	1	2	Strong	1
281	Involving private practitioners in the Indian tuberculosis programme: a randomised trial	2018	144	Yellappa2018	India	1	presumptive pulmonary TB (PTB) cases	Facility (pritvate)	RCT	1	1	No	Health system strenthening	Collaboration	2.1	TB diagnosis	2	1400	98	700	42	700	1	1	2	2	1	2	Strong	1
283	Involving private practitioners in the Indian tuberculosis programme: a randomised trial	2018	144	Yellappa2018	India	1	presumptive pulmonary TB (PTB) cases	Facility (pritvate)	RCT	1	1	No	Health system strenthening	Collaboration between different sectors	3.2	Linkage to Care	3	189	55	94	40	95	1	1	2	2	1	2	Strong	1
285	Improving Tuberculosis Screening and Isoniazid Preventative Therapy in an HIV Clinic in Addis Ababa, Ethiopia	2013	146	Zaeh2013	Ethiopia	1	Patients in HIV clinic	Facility(clinic)	pre and post intervention study	4	2	Yes	Educatioin&knowledge	Education&Counselling	1.4	TB testing	1	738	297	315	91	423	1	1	1	2	3	2	Moderate	1
286	Improving Tuberculosis Screening and Isoniazid Preventative Therapy in an HIV Clinic in Addis Ababa, Ethiopia	2013	146	Zaeh2013	Ethiopia	1	Patients in HIV clinic	Facility(clinic)	pre and post intervention study	4	2	Yes	case notification, education & knowledge, and other	Comphensive Care	3.4	Treatment uptake	3	278	187	230	2	48	1	1	1	2	3	2	Moderate	1
287	Enhancing the management of cross-regional transfer of floating Tuberculosis cases by active follow-up and communication	2011	147	Zhu2011	China	1	tuberculosis patients	Facility(clinic)	pre and post intervention study	4	2	No	Education&Counselling	Patient navigators and traffereal	3.8	Linkage to Care	3	1131	110	594	94	537	1	1	2	2	1	2	Strong	1
43	Twelve-monthly versus six-monthly radiological screening for active case-finding of tuberculosis: a randomised controlled trial	2011	24	Churchyard2011	South Africa	1	Gloden miners	community(villages)	RCT	1	1	No	Active Case Finding		2.2	TB diagnosis	2	2578	490	1145	530	1433	1	1	2	2	1	1	Strong	1
42	Twelve-monthly versus six-monthly radiological screening for active case-finding of tuberculosis: a randomised controlled trial	2011	24	Churchyard2011	South Africa	1	Gloden miners	community(villages)	RCT	1	1	No	Active Case Finding		1.2	TB testing	1	22012	1145	11015	1433	10997	1	1	2	2	1	1	Strong	1
44	Twelve-monthly versus six-monthly radiological screening for active case-finding of tuberculosis: a randomised controlled trial	2011	24	Churchyard2011	South Africa	1	Gloden miners	community(villages)	RCT	1	1	No	Active Case Finding		3.1	Treatment uptake	3	1020	216	490	232	530	1	1	2	2	1	1	Strong	1
288	Enhancing the management of cross-regional transfer of floating Tuberculosis cases by active follow-up and communication	2012	148	Zhu2012	China	1	tuberculosis patients	Facility(clinic)	pre and post intervention study	4	2	No	Education&Counselling	Patient navigators and traffereal	3.8	Treatment uptake	3	204	66	110	47	94	1	1	2	2	1	2	Strong	1
289	Incremental cost-effectiveness of improving treatment results among migrant tuberculosis patients in Shanghai	2013	149	Zou2013	China	1	Migrant tuberculosis patients	Facility(clinic)	pre and post intervention study	4	2	No	Incentives (COMDIS project)	Incentives	6.11	Treatment Completion	6.2	233	80	90	111	143	1	1	2	2	3	2	Moderate	1
290	Incremental cost-effectiveness of improving treatment results among migrant tuberculosis patients in Shanghai	2013	149	Zou2013	China	1	Migrant tuberculosis patients	Facility(clinic)	pre and post intervention study	4	2	No	Incentives (Global fund project)	Incentives	6.11	Treatment Completion	6.2	328	153	173	113	155	1	1	2	2	3	2	Moderate	1
188	A randomized controlled trial of two treatment programs for homeless adults with latent tuberculosis infection	2006	95	Nyamathi 2006	United States	2	Homeless adults	Community(Homeless shelters)	RCT	1	1	No	Education&knowledge, incentives		6.7	Treatment Completion	6.2	520	172	279	94.713	241	2	1	1	2	1	3	Moderate	1
292	Outreach education for integration of HIV/AIDS care, antiretroviral treatment, and tuberculosis care in primary care clinics in South Africa: PALSA PLUS pragmatic cluster randomised trial	2011	151	Zwarenstein2011	South Africa	1	patients on HIV/AIDS care, antiretroviral treatment, and tuberculosis care in primary care clinics	Facility(clinic)	Cluster RCT	2	1	Yes	Educatioin&knowledge	Education&Counselling	2.3	TB diagnosis	2	10136	417	5793	245	4343	1	1	1	2	1	1	Strong	1
257	Randomized Controlled Trial of Interventions to Improve Follow-up for Latent Tuberculosis Infection After Release From Jail	2002	136	White2002	United States	2	People released from Jail with latent tuberculosis	Community(Jail)	RCT	1	1	No	incentives		3.8	Linkage to Care	3	218	42	114	25	104	1	1	1	2	1	2	Strong	1
258	Randomized Controlled Trial of Interventions to Improve Follow-up for Latent Tuberculosis Infection After Release From Jail	2002	136	White2002	United States	2	People released from Jail with latent tuberculosis	Community(Jail)	RCT	1	1	No	incentives		6.11	Treatment Completion	6.2	216	14	113	12	103	1	1	1	2	1	2	Strong	1
259	Randomized Controlled Trial of Interventions to Improve Follow-up for Latent Tuberculosis Infection After Release From Jail	2002	136	White2002	United States	2	People released from Jail with latent tuberculosis	Community(Jail)	RCT	1	1	No	Education&Counselling		6.7	Treatment Completion	6.2	209	24	106	12	103	1	1	1	2	1	2	Strong	1

## Sheet: De-duplicated sheet
Study	Published_Year	ID	Intervention_methods	New_Int	New_Int_code	Treatment_cascade	Treat_cascade_code	Total	Intervention_group	N_int	Ctrl_group	N_ctrl	Selection_Bias	Study_Dsgn	Confounders	Blinding	Data_Collection_Methods	Withdraw	Overall	Include
A randomised controlled trial to evaluate a medication monitoring system for TB treatment	2022	Acosta2022	Medication Event Reminder Monitor System	reminders and tracers	6.13	Treatment success	6	102	48	49	45	53								1
Tuberculosis case detection by trained inmate peer educators in a resource-limited prison setting in Ethiopia: a cluster-randomised trial	2019	Adane2019	prison inmates TB training	Education and counselling	3.9	Linkage to Care	3	18032	75	8874	25	9158	Case detection	treatment success,pre-treatment symptom duration	Proportion, the duration of coughing in days.					1
"Treatment outcomes among tuberculosis patients in Jeddah, Saudi Arabia: Results of a community mobile outreach directly observed Treatment, Short-course (DOTS) project, compared to a standard facility-based DOTS: A randomized controlled tria	2020	Al.Sahafi2020	mobile outreach teams with oral anti-TB treatment under the DOTS	Community-based interventino	6.4	Treatment completed, Cure, Treatment success	6	200	97	100	76	100	overall treatment success rate	cure rate, treatment completed, loss to-follow-up rate	proportion					1
Effectiveness of peer educators on the uptake of mobile X-ray tuberculosis screening at homeless hostels: a cluster randomised controlled trial	2015	Aldridge2015	Education&Counselling	Education&Counselling	1.4	TB testing	1	2342	468	1150	503	1192	1	1	1	2	1	1	Strong	1
Mobile health to improve adherence to tuberculosis treatment in Khartoum state, Sudan." Journal of public health in Africa	2020	Ali2020	SMS reminder		6.13	Cured	6.1	148	58	74	44	74								1
Educational strategy intervention and remote supervision on the post‐discharge management of tuberculosis diagnosed in the hospital: Randomized clinical trial	2019	Müller2019	intervention group received free educational material regarding TB, counselling before discharge regarding the disease and the importance of follow‐up. Treatment at primary health care were monitored with phone calls every month, and were closely followed up until its outcome (cure, default, death, failure and change diagnosis).	Education	6.7	Cured	6.1	169	80	80	89	89	cured	default	proportions					1
Better patient instruction for sputum sampling can improve microscopic tuberculosis diagnosis	2005	Alisjahbana2005	Education&Counselling	Sputum samplinginstructions	2.3	TB diagnosis	2	174	41	81	33	93	2	1	1	2	1	3	Moderate	1
Treatment outcomes among tuberculosis patients in Jeddah, Saudi Arabia: Results of a community mobile outreach directly observed Treatment, Short-course (DOTS) project, compared to a standard facility-based DOTS: A randomized controlled trial	2021	Al-Sahafi2021	mobile outreach teams with oral anti-TB treatment under the DOTS	Community-based interventions	6.4	Linkage to care, Treatment completion, Cured, Treatment success	6	173	94	97	58	76								1
The SCIDOTS Project: Evidence of benefits of an integrated tobacco cessation intervention in tuberculosis care on treatment outcomes	2011	Awaisu2011	conventional TB DOTS plus smoking cessation intervention (integrated intervention or SCIDOTS group)	Tobacco control	3.11	Linkage to care, Treatment completion, Cured, Treatment success	3	120	40	40	42	46	comparison of the proportion of patients cured of TB (cure rates) and treatment failure rates between the two treatment groups	biochemically-confirmed 7-day point prevalence abstinence (PPA) and continuous abstinence (CA) was observed over time in the intervention group	cure rate					1
Increasing tuberculosis case detection through intensive referral and tracing in Hunan, China	2008	Bai2008	Referral and tracing	Improve facility TB care	2.5	TB testing, TB diagnosis	2	77686	37028	51967	15226	25719	1	1	3	3	1	1	Weak	1
STEPS: A Solution for Ensuring Standards of TB Care for Patients Reaching Private Hospitals in India	2021	Balakrishnan2021	Multi-sectoral collaboration	Collaboration	2.1	TB diagnosis	2	8984	1951	5003	995	3981								1
One dollar incentive improves tuberculosis treatment outcomes in programmatic settings in rural Uganda	2021	Baluku2021	incentives	Incentvies	6.11	Linkage to care, Treatment completion, Cured	6.2	180	22	60	46	120								1
Sizanani: A Randomized Trial of Health System Navigators to Improve Linkage to HIV and TB Care in South Africa	2016	Bassett2016	Education&knowledge+Digital Health	Patient navigators and trafferral	3.8	Linkage to Care	3	1899	212	967	197	932	1	1	1	1	1	1	Strong	1
High tuberculosis notification and treatment success rates through community participation in central sulawesi, Republic of Indonesia	2001	Becx2001	Education&knowledge	Community case-finding	2.2	TB diagnosis, Treatment completion, Cure, Treatment success	2	1122	10	603	16	519	1	1	1	1	1	1	Strong	1
SMS reminders to improve adherence and cure of tuberculosis patients in Cameroon (TB-SMS Cameroon)	2018	Bediang2018	Digital Health	Digital health	6.6	Cured	6.1	279	87	137	88	142	1	1	3	2	1	1	Moderate	1
The effect of engaging unpaid informal providers on case detection and treatment initiation rates for TB and HIV in rural Malawi (Triage Plus): A cluster randomised health system intervention trial	2017	Bello2017	training unpaid IPs in TB and HIV disease recognition, sputum specimen collection, appropriate referrals, and raising community awareness.	Staff Training	1.6	TB testing	1	410278	2637	200714	2658	209564	Treatment initiation rates for TB and Anti-Retroviral Therapy (ART)	testing rates for TB and HIV	testing rte					1
Tuberculosis screening in patients with HIV: use of audit and feedback to improve quality of care in Ghana	2016	Bjerrum2016	Improved health services	Improve facility TB care	2.5	TB diagnosis	2	2666	271	1298	172	1368	1	1	2	3	1	1	Moderate	1
Retrospective return on investment analysis of an electronic treatment adherence device piloted in the Northern Cape Province	2012	Broomhead2012	Digital Health	Digital health	6.6	Cured	6.1	120	18	24	31	96	1	1	1	3	1	2	Moderate	1
In-Person vs Electronic Directly Observed Therapy for Tuberculosis Treatment Adherence A Randomized Noninferiority Trial	2022	Burzynski2022	Video-observed therapy	Digital Health	6.6	Treatment Completion	6.2	216	154	173	151	173								1
Effect of new tuberculosis diagnostic technologies on community-based intensified case finding: a multicentre randomised controlled trial.	2017	Calligaro2017	participants underwent a package of tuberculosis diagnostics (Xpert, urine LAM, and culture) , Determine TB LAM urine test	Improve diagnose technology and efficiancy	2.4	TB diagnosis	2	2261	435	439	413	436	TB treatment initiation	time -to-treatment initiation	Proportion					1
Digital adherence technology for tuberculosis treatment supervision: A stepped-wedge cluster-randomized trial in Uganda	2021	Cattamanchi2021	Digital health	Digital health	6.6	Treatment success	6	1913	648	891	725	1022								1
Effects of an Incentive and Education Program on Return Rates for PPD Test Reading in Patients with HIV Infection	1996	Chaisson1996	Education&knowledge, incentives	Education&Counselling, Incentives	1.4	TB testing	1	430	96	158	96	272	1	1	1	3	1	1	Moderate	1
A Randomized, Controlled Trial of Interventions to Improve Adherence to Isoniazid Therapy to Prevent Tuberculosis in Injection Drug Users	2001	Chaisson2001	Education&Counselling, Incentives	Education&Counselling, Incentives	6.7	Treatment Completion	6.2	501	78	101	79	100	1	1	1	3	1	2	Moderate	1
Outcome of a grocery voucher incentive scheme for low-income tuberculosis patients on directly observed therapy in Singapore	2015	Chua2015	Incentives	Incentives	6.11	Treatment Completion	6.2	3941	795	883	2641	3058	1	1	2	2	3	2	Moderate	1
Enhancing management of tuberculosis treatment with video directly observed therapy in New York City	2015	Chuck2015	Digital Health	Digital health	6.6	Treatment Completion	6.2	316	47	49	260	267	2	1	1	3	1	2	Moderate	1
Twelve-monthly versus six-monthly radiological screening for active case-finding of tuberculosis: a randomised controlled trial	2011	Churchyard2011	Active Case Finding	ACF	2.2	TB testing, TB diagnosis, Linkage to care	2	22012	490	1145	530	1433	1	1	2	2	1	1	Strong	1
Comparison of two active case-finding strategies for community-based diagnosis of symptomatic smear-positive tuberculosis and control of infectious tuberculosis in Harare, Zimbabwe (DETECTB): a cluster-randomised trial	2010	Corbett2010	Actice Case finding	Community case-finding	2.2	TB diagnosis	2	10177	255	5466	137	4711	1	1	1	2	1	2	Strong	1
Health extension workers improve tuberculosis case detection and treatment success in southern Ethiopia: a community randomized trial	2009	Datiko2009	Educatioin&knowledge	Community case-finding	2.2	TB diagnosis, Treatment completion, Cure, Treatment success	2	296811	230	178138	88	118673	1	1	1	3	1	3	Weak	1
Health extension workers improve tuberculosis case finding and treatment outcome in Ethiopia: a large-scale implementation study	2017	Datiko2017	Educatioin&knowledge	Community based intervetions	6.4	Treatment completion, Cured, Treatment success	6.1	23218	11817	20108	866	3110	3	1	1	2	1	1	Moderate	1
Evaluating tuberculosis case detection via real-time monitoring of tuberculosis diagnostic services	2011	Davis2011	Performance mornitoring	Patient navigators and trafferral	3.8	Linkage to Care	3	125818	21389	62909	6920	62909	2	1	2	2	1	3	Moderate	1
Community tuberculosis care through 'TB clubs' in rural North Ethiopia	2003	Demissie2003	Education&Counselling	Communiy-based care	6.4	Treatment Completion	6.2	128	44	64	30	64	2	1	2	2	1	2	Strong	1
Implementing TB control in a rural, resource-limited setting: the stop-TB Italia project in Senegal	2018	Diaw2018	Education&knowledge, new testing		6.7	Treatment completion, Cured, Treatment success	6	239	176	196	29	43	2	1	1	2	1	3	Moderate	1
Evaluation of community contribution to tuberculosis control in Cape Town, South Africa	2003	Dudley2003	Health system strenthening	ACF, Community-based intervention	2.2	TB diagnosis, Treatment completion, Cure, Treatment success	2	1457	708	951	382	506	1	1	1	2	1	2	Strong	1
Effect of improved tuberculosis screening and isoniazid preventive therapy on incidence of tuberculosis and death in patients with HIV infection receiving care in public clinics in Rio de Janeiro, Brazil: the Tuberculosis/HIV in Rio de Janeiro (THRio) study: a stepped wedge, cluster randomized trial	2013	Durovni2013	Educatioin&knowledge	Education&Counselling, Staff training	1.4	TB testing, Linkage to care	1	20460	6344	10752	1845	9708	1	1	1	2	1	1	Strong	1
Impact of Replacing Smear Microscopy with Xpert MTB/RIF for Diagnosing Tuberculosis in Brazil: A Stepped-Wedge Cluster-Randomized Trial	2014	Durovni2014	Other-New testing	Improve diagnose technology and efficiancy	2.4	TB diagnosis	2	24227	1777	12522	1137	11705	2	1	1	2	2	1	Strong	1
Strengthening contact tracing capacity of pulmonary tuberculosis patients in Enugu, southeast Nigeria: a targeted and focused health education intervention study	2014	Ekwueme2014	Education&Counselling	Education&Counselling	1.4	TB testing	1	348	138	176	38	172	1	1	1	2	1	3	Moderate	1
Bronchial washing using a thin versus a thick bronchoscope to diagnose pulmonary tuberculosis: A randomized trial	2022	Eom2022	Improved diagnostics method	Improve diagnose technology and efficiancy	2.4	TB diagnosis	2	85	29	42	23	43								1
Effect of educational outreach to nurses on tuberculosis case detection and primary care of respiratory illness: pragmatic cluster randomised controlled trial. Bmj. 2005;331(7519):750-754.	2005	Fairall 2005	Educatioin&knowledge	Education outreach , Staff training	2.3	TB diagnosis, Linkage to care	2	1999	64	1000	38	999	1	1	1	2	1	1	Strong	1
Effect of Short Message Service on Management of Pulmonary Tuberculosis Patients in Anhui Province, China: A Prospective, Randomized, Controlled Study	2017	Fang2017	Digital Health	Digital health	6.6	Treatment Completion	6.2	350	154	160	165	190	1	1	1	2	1	3	Moderate	1
The role of mobile SMS-reminders in improving drugs compliance in patients receiving anti-TB treatment from DOTS program	2017	Farooqi2017	Digital Health	digital health	6.6	Treatment completion, Cured, Treatment success	6.1	148	21	74	2	74	1	1	1	1	1	1	Strong	1
Extending ‘Contact Tracing’ into the Community within a 50-Metre Radius of an Index Tuberculosis Patient Using Xpert MTB/ RIF in Urban, Pakistan: Did It Increase Case Detection?	2016	Fatima2016	contact tracing	Improve diagnose technology and efficiancy	2.4	TB diagnosis	2	208725	28159	108341	30066	100384	1	1	2	3	1	2	Moderate	1
Community- vs. hospital-based management of multidrug-resistant TB in Pakistan	2022	Fatima2022	Community-based intervention	Community-based interventions	6.4	Treatment completion, Cured, Treatment success	6	425	161	217	141	208								1
Use of incentives to increase compliance for TB screening in a population of intravenous drug users. International Journal of Tuberculosis and Lung Disease. 1999;3(2):153-155.	1999	Fitzgerald 1999	incentives	incentives	1.5	TB testing	1	1107	418	549	240	558	2	1	1	2	1	3	Moderate	1
Role of community health workers in improving cost efficiency in an active case finding tuberculosis programme: an operational research study from rural Bihar, India	2020	Garg2020	train ASHAs to identify patients with TB symptoms	Community case-finding	2.2	testing, diagnosis, linkage to care	2	2003407	1081	1021483	445	981924	case detection	cost/TB diagnosis	notification rate					1
Effect of a phone reminder system on patient-centered tuberculosis treatment adherence among adults in Northwest Ethiopia: a randomised controlled trial	2021	Gashu2021	web- based reminder system	reminders and tracers	6.13	Treatment success	6	306	136	152	131	154								1
A controlled trial of sputum induction and routine collection methods for TB diagnosis in a South African community. Eur J Clin Microbiol Infect Dis. 2014;33(12):2259-2266.	2014	Geldenhuys2014	Other-New testing	Sputum samplinginstructions	2.3	TB diagnosis	2	1110	77	555	66	555	2	1	3	2	1	1	Moderate	1
A cluster-randomized controlled trial to improve the quality of integrated HIV-tuberculosis services in primary healthcareclinics in South Africa	2021	Gengiah2021	Staff training/improved referral system	Comprehensive Interventions	2.5	TB diagnosis, Linkage to care	2	NA	598	6007	365	4531								1
Educational outreach to promote screening for tuberculosis in primary care: a cluster randomised controlled trial	2007	Griffiths2007	Education&Counselling	Education outreach	1.4	TB testing	1	46624	13478	23573	84	23051	1	1	1	1	1	3	Moderate	1
Telemedicine Technologies and Tuberculosis Management: A Randomized Controlled Trial	2020	Guo2020	Video-observed therapy	reminders and tracers	6.13	Cured, Treatment completion	6.2	405	9	203	14	202								1
Collaboration between municipal and specialist public health care in tuberculosis screening in Norway. BMC Health Serv Res. 2014;14:238.	2014	Harstad 2014	Improved health services	Collaboration	1.1	TB testing	1	257	109	123	97	134	2	1	1	2	1	2	Strong	1
Text messaging to decrease tuberculosis treatment attrition in TB-hiV coinfection in Uganda	2017	Hermans2017	Digital health	Digital health	6.6	Treatment Completion	6.2	485	128	183	224	302	1	1	1	3	1	2	Moderate	1
Exploring the efficacy of a case management model using DOTS in the adherence of patients with pulmonary tuberculsis	2008	Hsieh2008	Home visit (EI group)	Case management	6.3	Treatment completion, Treatment success	6	256	30	32	22	32	1	1	1	3	1	2	Moderate	1
TextTB: A Mixed Method Pilot Study Evaluating Acceptance, Feasibility, and Exploring Initial Efficacy of a Text Messaging Intervention to Support TB Treatment Adherence	2013	Iribarren2013	Digital Health	digital health	6.6	Treatment success	6	37	17	18	17	19	2	1	2	3	1	1	Moderate	1
Randomised controlled trial of food supplements in patients with newly diagnosed tuberculosis and wasting	2010	Jahnavi G2010	Incentives (food supply)	Incentives	6.11	Treatment Completion	6.2	100	49	50	41	50	1	1	1	2	2	2	Strong	1
Psychotherapy improves compliance with tuberculosis treatment	2005	Janmeja2005	Education&Counselling	Education and counselling	6.12	Treatment completion, Cured, Treatment success	6	200	83	100	47	100	1	1	1	2	2	2	Strong	1
Incidence of tuberculosis and the influence of surveillance strategy on tuberculosis case-finding and all-cause mortality: a cluster randomised trial in Indian neonates vaccinated with BCG	2018	Jenum2018	active surveillance	ACF	3.1	Linkage to Care	3	4382	2215	2215	2167	2167	definite and probable TB	N/A	case finding rate					1
Tuberculosis among nomads in Adamawa, Nigeria: outcomes from two years of active case finding.	2015	John2015	Active Case Finding	ACF	3.1	Linkage to Care, Treatment completion, Cure, Treatment success	3	39607	24829	26917	11747	12690	2	1	2	3	1	3	Weak	1
Effect of patient-delivered household contact tracing and prevention for tuberculosis: A household cluster-randomised trial in Malawi	2022	Kaswaswa2022	Active case finding	ACF	2.2	TB diagnosis, Linkage to care, Treatment completion	2	838	3	418	6	420								1
Improvement of tuberculosis case detection and reduction of discrepancies between men and women by simple sputum-submission instructions: a pragmatic randomised controlled trial	2007	Khan2007	Education&Counselling, sputum submission guide	Sputum samplinginstructions	2.3	TB diagnosis	2	3055	185	1520	136	1535	1	1	1	2	1	1	Strong	1
Improvement of district hospital service system to increase treatment adherence among tuberculosis patients in Pakistan	2011	Khan2011	Improved health services	Improve facility TB care	6.10	Treatment completion, Cured, Treatment success	6.2	271	132	172	79	99	1	1	1	3	1	3	Weak	1
Active Case Finding of Tuberculosis: Randomized Evaluation of Simple and Infotainment Chest Camps	2016	Khan2016 One	Active Case Finding	Education&Counselling	2.3	TB diagnosis	2	3192628	9029	2419458	3086	773170	1	1	1	3	1	3	Weak	1
Structured performance monitoring of TB-care at facility district and province levels - Pakistan experience	2016	Khan2016 Two	Performance mornitoring	Improve facility TB care	2.5	TB diagnosis	2	20527	1725	15972	447	4555	2	1	2	2	1	3	Moderate	1
Effectiveness, acceptance and feasibility of home-based intervention model for tuberculosis contact tracing in Kashmir.	2019	Khatana2019	fixed weekly Home visit to a fixed contact	Home-based care	3.6	Linkage to care	3	282	141	598	141	593	contact tracing	N/A	proportion					1
Thai Health Education Program for Improving TB Migrant’s Compliance	2013	Khortwong2013	Education&Counselling	Education and counselling	6.7	Treatment completion, Cured, Treatment success	6.1	100	24	50	18	50	2	1	1	3	3	3	Weak	1
An intervention to optimise the delivery of integrated tuberculosis and HIV services at primary care clinics: results of the MERGE cluster randomised trial	2018	Kufa2018	Task shifting	Staff Training	6.14	Treatment Completion	6.2	731	323	421	243	310	1	1	1	2	1	1	Strong	1
Tuberculosis Treatment With Mobile-Phone Medication Reminders in Northern Thailand	2011	Kunawararak2011	Digital health	digital health	6.6	Treatment completion, Cured, Treatment success	6.1	98	49	49	29	49	1	1	2	2	2	2	Strong	1
Collaboration between private pharmacies and national tuberculosis programme: an intervention in Bolivia	2005	Lambert2005	Private public partnership	Collaboration between different sectors	3.2	Linkage to care	3	483	222	383	22	100	2	1	3	2	1	1	Modearte	1
Acceptability, feasibility, and impact of a pilot tuberculosis literacy and treatment counselling intervention: a mixed methods study	2021	Law2021	Mixed methods intervention	Comprehensive Interventions	3.4	Linkage to Care	3	163	30	79	45	84								1
What strategy can be applied to the patients with culture positive tuberculosis to reduce treatment delay in a private tertiary healthcare center?	2011	Lee2011	digital health, edcuation&knowledge	Comphensive Care	3.4	Linkage to Care	3	457	86	91	316	366	2	1	1	2	1	3	Modearte	1
Impact of Physician’s Education on Adherence to Tuberculosis Treatment for Patients of Low Socioeconomic Status in Bangladesh	2013	Lee2013	Education&Counselling	Staff Training	6.14	Treatment success	6	354	122	156	138	198	2	1	1	2	1	3	Modearte	1
Using Financial Incentives to Improve the Care of Tuberculosis Patients	2015	Lee2015	Health system strenthening	Incentives	6.11	Cured	6.1	15557	6515	9382	2749	6175	2	1	1	2	1	1	Strong	1
Staff training and ambulatory tuberculosis treatment outcomes: a cluster randomized controlled trial in South Africa.	2005	Lewin2005	Educatioin&knowledge	Staff Training	6.14	Treatment completion, Cured, Treatment success	6	1177	360	600	352	577	1	1	1	2	1	1	Strong	1
A randomised trial of the impact of counselling on treatment adherence of tuberculosis patients in Sialkot, Pakistan	1999	Liefooghe1999	Education&Counselling	Education and counselling	6.7	Treatment Completion	6.2	1019	238	504	215	515	1	1	1	2	1	1	Strong	1
Using hospital auxiliary worker and 24-h TB services as potential tools to overcome in-hospital TB delays: a quasi-experimental study	2020	Lisboa2020	Onsite sputum collection, expediated diagnosis and treatment initiation, patient education and counseling	Comprehensive Interventions	2.5	TB diagnosis, Linkage to care	2	522	141	167	9	136								1
Effect of a brief motivational interview and text message intervention targeting tobacco smoking, alcohol use and medication adherence to improve tuberculosis treatment outcomes in adult patients with tuberculosis: a multicentre, randomised controlled trial of the ProLife programme in South Africa	2022	Louwagie2022	Alcohol intervention	alcohol and tobacco control	6.2	Cured, Treatment success	6	574	192	283	204	291								1
Do transportation subsidies and living allowances improve tuberculosis control outcomes among internal migrants in urban Shanghai, China?	2013	Lu2013	incentives	Incentvies	6.11	Treatment success	6	963	659	734	196	229	2	1	1	2	3	3	Weak	1
Economic support to improve tuberculosis treatment outcomes in South Africa: a pragmatic cluster-randomized controlled tria	2013	Lutge2013	incentives	Incentvies	6.11	Treatment completion, Cured, Treatment success	6.2	4091	911	2107	694	1984	1	1	1	3	1	1	Moderate	1
Computer-aided X-ray screening for tuberculosis and HIV testing among adults with cough in Malawi (the PROSPECT study): A randomised trial and cost-effectiveness analysis	2021	MacPherson2021	Computer-aided chest X-ray interpretation	Digital health	3.5	TB diagnosis, Linkage to Care	3	970	15	497	5	473								1
Effect of mobile voice calls on treatment initiation among patients diagnosed with tuberculosis in a tertiary care hospital of Puducherry: A randomized controlled trial	2021	Majella2021	Telephone voice call reminder	reminders and tracers	3.5	Linkage to Care	3	310	141	155	127	155								1
Monetary versus nonmonetary incentives for TB skin test reading among drug users	1999	Malotte1999	Education Session	Education&Counselling, Incentives	1.4	TB testing	1	426	99	211	106	215	2	1	1	2	1	3	Moderate	1
Effectiveness of a digital medication event reminder and monitor device for patients with tuberculosis (SELFTB): a multicenter randomized controlled trial	2022	Manyazewal2022	Event reminder monitor system	reminders and tracers	6.13	Cured	6.1	114	52	57	55	57								1
Food incentives to improve completion of tuberculosis treatment: randomised controlled trial in Dili, Timor-Leste	2009	Martins2009	incentives	Incentives	6.11	Treatment Completion	6.2	265	100	129	103	136	2	1	1	1	1	3	Moderate	1
Household Contact Tracing With Intensified Tuberculosis and Human Immunodeficiency Virus Screening in South Africa: A Cluster-Randomized Trial	2022	Martinson2022	household contacts	ACF	2.2	TB diagnosis	2	5739	51	3188	31	2551								1
Do Instructional Videos on Sputum Submission Result in Increased Tuberculosis Case Detection? A Randomized Controlled Trial	2015	Mhalu2015	Digital Health	Sputum sampling instructions	2.3	TB diagnosis	2	200	56	100	23	100	1	1	1	2	1	1	Strong	1
Controlled trial of active tuberculosis case finding in a Brazilian favela	2010	Miller2010	Active Case Finding	ACF	6.1	Treatment Completion	6.2	182	74	88	82	94	1	1	1	2	1	2	Strong	1
Integration of tuberculosis treatment in a community-based home care programme for persons living with HIV/AIDS in Ndola, Zambia	2003	Miti2003	Home-based care	Home-based care	6.9	Treatment completion, Cured, Treatment success	6.2	67	3	32	14	35	2	1	3	2	2	2	Moderate	1
Impact of a Daily SMS Medication Reminder System on Tuberculosis Treatment Outcomes: A Randomized Controlled Trial	2016	Mohammed2016	Digital Health	digital health	6.6	Treatment completion, Cured, Treatment success	6.1	2207	585	1110	578	1097	1	1	1	2	1	1	Strong	1
Does routine home visiting improve the return rate and outcome of DOTS patients who delay treatment?	2003	Mohan2003	Home-based care	Home-based care	3.6	Linkage to care, Treatment success	3	480	231	240	198	240	1	1	2	2	2	2	Strong	1
Behavioral Interventions for the Control of Tuberculosis Among Adolescents	2001	Morisky2001	Education&knowledge, incentives, Behavioral intervention	Education and counselling, Incentives	6.5	Treatment Completion	6.2	1145	162	191	147	189	1	1	1	2	1	3	Moderate	1
Managing medication compliance of tuberculosis patients in Haiti with medication monitors	2002	Moulding2002	Reminders and tracers (monitor with feedback)	reminders and tracers	6.13	Treatment Completion	6.2	377	59	64	109	127	1	1	2	2	2	2	Strong	1
Utility of Xpert MTB/RIF Ultra and digital chest radiography for the diagnosis and treatment of TB in people living with HIV: a randomised controlled trial (XACT-TB)	2022	Mukoka2022	Xpert Ultra	Improved facility TB care	3.10	Linkage to Care	3	321	13	159	14	162								1
Treatment initiation among tuberculosis patients: the role of short message service (SMS) technology and Ward-based outreach teams (WBOTs)	2022	Mwansa-Kambafwile2022	Short Message Service, Ward-based outreach team	reminders and tracers, ACF	3.5	Linkage to Care	3	418	92	105	81	104								1
Impact of community participation on treatment outcomes and compliance of DOTS patients in Iraq	2003	Niazi2003	Home-based care	Comminity-based intervention	6.4	Cured	6.1	172	72	86	59	86	1	1	2	2	2	2	Strong	1
A randomized controlled trial of two treatment programs for homeless adults with latent tuberculosis infection	2006	Nyamathi 2006	Education&knowledge, incentives		6.7	Treatment Completion	6.2	520	172	279	95	241	2	1	1	2	1	3	Moderate	1
Impact of awareness drives and community-based active tuberculosis case finding in Odisha, India	2014	Parija2014	Active Case Finding	Community case-finding	2.2	TB diagnosis	2	28331	2038	22462	731	5869	2	1	3	2	3	1	Weak	1
A Health Belief Model-Based Motivational Interviewing for Medication Adherence and Treatment Success in Pulmonary Tuberculosis Patients	2021	Parwati2021	Health Believe model based intervention	Education and counselling	6.7	Treatment success	6	214	103	107	95	107								1
Screening and brief interventions for hazardous and harmful alcohol use among patients with active tuberculosis attending primary public care clinics in South Africa: results from a cluster randomized controlled trial	2013	Peltzer2013	other-Acohol intervention	alcohol and tobacco control	6.2	Treatment completion, Cured, Treatment success	6.1	1196	135	455	76	741	1	1	1	2	1	2	Strong	1
Impact of Monetary Incentives on Adherence to Referral for Screening Chest X-rays After Syringe Exchange–Based Tuberculin Skin Testing	2003	Perlman2003	incentives	incentives	3.7	Linkage to Care	3	177	48	58	41	119	1	1	1	2	1	3	Moderate	1
Mental health interventions for rifampicin-resistant tuberculosis patients with alcohol use disorders, Zhytomyr, Ukraine	2021	Plokhykh2021	Education and counseling, Audit	Education and counselling, Alcohol and tobacco use control	6.7	Treatment completion, Treatment success	6.2	100	2	22	2	11								1
A knowledge translation intervention to improve tuberculosis care and outcomes in Malawi: a pragmatic cluster randomized controlled trial	2015	Puchalski2015	Education and knowledge, Staff training, new tool	Comphensive Interventions, Staff training	6.5	Treatment compeletion, Cured, Treatment success	6	258	21	30	46	80	1	1	1	3	1	1	Moderate	1
Integration of informal medical practitioners in DOTS implementation to improve case detection rate	2010	Qureshi2010	education&knowledge	Improve facility TB care	2.5	TB diagnosis	2	15158	1328	8408	340	6750	2	1	2	2	2	2	Strong	1
Short course chemotherapy: A controlled study of indirect defaulter retrieval method	1993	Rajasekaran1993	Reminders and tracers	reminders and tracers	6.13	Treatment completion	6.2	200	88	100	73	100	1	1	1	2	1	2	Strong	1
Video-observed therapy and medication adherence for tuberculosis patients: randomised controlled trial in Moldova	2020	Ravenscroft2020	Video observed therapy	Digital health	6.6	Treatment success	6	178	79	85	84	93								1
The Innovative Socio-economic Interventions Against Tuberculosis (ISIAT) project: an operational assessment	2011	Rocha2011	Household visits		6.9	Treatment Completion	6.2	672	323	336	276	336	1	1	1	2	2	1	Strong	1
Increasing smear positive tuberculosis detection using a clinical score – A stepped wedge multicenter trial from Africa	2021	Rudolf2021	Improved diagnostics method	Improve diagnose technology and efficiancy	2.4	TB diagnosis	2	3571	9	274	6	199								1
Enhanced tuberculosis case detection among substitution treatment patients: a randomized controlled trial	2011	Rüütel2011	Active case detection	Improve facility TB care	2.5	TB diagnosis	2	113	32	56	17	57	1	1	1	2	1	3	Moderate	1
Engaging Private Health Care Providers to Identify Individuals with TB in Nepal	2021	Sah2021	Active case finding	ACF	2.2	TB diagnosis	2	406664	2670	203332	2422	203332								1
Improving the detection of infectious diseases in at-risk migrants with an innovative integrated multi-infection screening digital decision support tool (IS-MiHealth) in primary care: A pilot cluster-randomized controlled trial	2021	Sequeira-Aymar2021	Digital Health	Digital health	1.3	TB testing	1	15795	376	8171	221	7609								1
A pragmatic stepped-wedge cluster randomized trial to evaluate the effectiveness and cost-effectiveness of active case finding for household contacts within a routine tuberculosis program, San Juan de Lurigancho, Lima, Peru	2020	Shah, Lena2020	Active case finding (ACF) program, entitled “Healthy Families of TB Cases”, which includes visits by a TB program nurse to households of all newly diagnosed smear-positive TB cases enrolled in DOTS treatment. During the home visit, NTP staff evaluates all HCs for symptoms of active	Community case-finding	1.2	TB testing	1	3222	48	4841	81	5602	Case finding	TB incidence ratio by smear positive	ratio					1
Impact of a Daily SMS Medication Reminder System on Tuberculosis Treatment Outcomes: A Randomized Controlled Trial	2016	Shama Mohammed2016	used two-way SMS reminders to encourage patients to actively engage with reminders, rather than passively read and potentially ignore them	Digital Health	6.6	Treatment completed, Cure, Treatment success	6.1	2207	585	1104	578	1091	cured	adherence	percentages					1
Tuberculosis case-finding through a village outreach programme in a rural setting in southern Ethiopia: community randomized trial	2006	Shargi2006	Improved health services	Comminity-based intervention	6.4	Treatment success	6	380	128	159	165	221	1	1	1	2	1	2	Strong	1
Effectiveness of alcohol treatment interventions integrated into routine tuberculosis care in Tomsk, Russia	2013	Shin2013	Tobacco Cessation	alcohol and tobacco control	6.2	Treatment success	6	196	83	98	80	98	1	1	2	3	1	1	Moderate	1
Acceptability and Effectiveness of the Storekeeper-Based TB Referral System for TB Suspects in Sub-Districts of Lilongwe in Malawi	2012	Simwaka2012	education&knowledge, and other	Community case-finding, Collaborations, education and counseling	1.2	TB testing, TB diagnosis, Linkage to care	1	101117	281	40500	179	60617	1	1	2	2	1	3	Moderate	1
Tuberculosis control in a socially vulnerable area: a community intervention beyond DOT in a Brazilian favela	2013	Soares2013	Comprehensive	Comminity-based intervention	6.4	Treatment success	6	2623	1473	1771	576	852	3	1	2	2	1	3	Weak	1
Pilot randomized trial of nutritional supplementation in patients with tuberculosis and HIV-tuberculosis coinfection receiving directly observed short-course chemotherapy for tuberculosis	2011	Sudarsanam2011	Incentives and enablers	Incentvies	6.11	Treatment success	6	77	34	35	37	42	1	1	2	3	1	2	Moderate	1
Home Based Care as an Approach to Improve the Efficiency of treatment for MDR Tuberculosis: A Quasi-Experimental Pilot Study	2017	Taneja2017	Home-based care	Home-based care	6.9	Treatment completion, Cured, Treatment success	6.2	70	13	32	9	38	2	1	2	2	3	2	Moderate	1
Outcomes and implementation challenges of using daily treatment regimens with an innovative adherence support tool among HIV-infected tuberculosis patients in Karnataka, India: a mixedmethods study	2019	Thekkur, Pruthu2019	Pilot new care package made up of 3 components among TB infected PLHIV. Care package consist of: Daily regimens, a single-window treatment system (patients are given both anti-tubular treatment "ATT" and ART medication at the ART centres during their monthly visits), and 99DOTS (99DOTS: It is an innovative mHealth tool that uses basic mobile phones to monitor and improve adherence to TB drugs)	Digital Health, and integrated with HIV care	6.6	Treatment completion, Cured, Treatment success	6	1606	605	870	736	961	Successful outcome (cured, completed treatment)	Unsuccessful outcome (treatment failure, lost-to-follow-up, died, transferred, etc)	proportions					1
Effectiveness of a Strategy to Improve Adherence to Tuberculosis Treatment in a Resource-Poor Setting: A Cluster Randomized Controlled Trial	2007	Thiam, S.2007	Improved health services	Comphensive care	6.5	Treatment Completion, Cured, Treatment success	6.2	1522	33	778	43	744	1	1	1	2	2	1	Strong	1
Alcohol intervention strategy among tuberculosis patients: a pilot study from South India	2017	Thomas, B.2017	Alcohol intervention	alcohol and tobacco control	6.2	Treatment success	6	298	98	113	115	185	1	1	1	2	2	3	Moderate	1
An Innovative Public–Private Mix Model for Improving Tuberculosis Care in Vietnam: HowWell Are We Doing?	2019	Thu, Thuong Do2019	All out-patients attending the selected departments (Endocrinology, Otolaryngology, and Respiratory medicine) were screened for symptoms such as cough, hemoptysis, chest pain and dyspnea, fever, fatigue and unexpected weight loss. Individuals who had any of these symptoms or who had a history of contact with TB were requested to undergo chest radiography	Collaboration	2.1	TB diagnosis	2	2739	103	368	7	2371	Case finding	cured and treatment completed	percentages					1
Has TB CARE I sputum transport improved access to culture services for retreatment tuberculosis patients in Zimbabwe?	2018	Timire2018	Improved health services	Sputum sampling instructions, Improved facility-based TB care	2.3	TB diagnosis, Treatment completion, Cure, Treatment success	2	303	22	187	14	116	1	1	2	2	1	3	Moderate	1
Effectiveness of a conditional cash transfer programme on TB cure rate: a retrospective cohort study in Brazil	2016	Torrens2016	incentives	Incentives	6.11	Cured	6.1	7255	4752	5788	1128	1467	1	1	1	1	1	1	Strong	1
Delivering tertiary tuberculosis care virtually	2021	Turnbull2021	Improved facility TB care	Improved facility TB care	6.10	Treatment Completion	6.2	113	51	51	58.28	62								1
Economic support intervention improves tuberculosis treatment outcomes in rural Nigeria	2017	Ukwaja, K N2017	The intervention aimed to mitigate the direct costs of TB treatment-seeking, comprising direct medical costs (registration, consultation, X-ray and laboratory testing and medications) and direct non-medical costs (transportation, food, accommodation, care giver and other costs) incurred during diagnosis and treatment, and to increase treatment adherence.	Incentives	6.11	Treatment success	6	294	104	121	123	173	Cured, treatment completed		proportions					1
Training community care workers to provide comprehensive TB/HIV/PMTCT integrated care in KwaZulu-Natal: lessons learnt	2012	Uwimana2012	Educatioin&knowledge	Community case-finding, Staff training	1.2	TB testing, Linkage to care	1	28849	1575	3556	627	6226	1	1	1	2	1	2	Strong	1
Community-based intervention to enhance provision of integrated TB-HIV and PMTCT services in South Africa	2013	Uwimana2013	community care workers (CCWs), structural adjustments, harmonisation of scope of practice and stipend of CCWs and enhanced supervision of CCWs to provide comprehensive	Community case-finding, community-based care	1.2	TB testing, Linkage to care	1	3584	1253	1976	420	1608	1	1	1	2	1	2	Strong	1
Assessment of clinical pharmacist intervention to improve compliance and health care outcomes of tuberculosis patients	2012	Venkatapraveen2012	Education&Counselling	Staff Training	6.14	Cured	6.1	114	46	57	25	57	1	1	1	2	1	2	Strong	1
A comparative impact evaluation of two human resource models for communitybased active tuberculosis case finding in Ho Chi Minh City, Viet Nam	2020	Vo, Luan Nguyen Quang2020	Engaged CHWs as salaried employees (3 districts) or incentivized volunteers (3 districts) to conduct ACF among contacts of people with TB and urban priority groups.	Community case-finding	1.2	TB testing	1	321020	582	220995	724	100025	increase in all forms of TB notifications in the intervention area	difference in All forms TB additionality between the two human resource models	percentage					1
Pilot implementation of a contact tracing intervention for tuberculosis case detection in Kisumu County, Kenya	2016	Volkmann2016	contact tracing	Community case-finding	1.2	TB testing, Linkage to care	1	352	163	163	187	189	1	1	1	2	2	2	Strong	1
SMS nudges as a tool to reduce tuberculosis treatment delay and pretreatment loss to follow-up. A randomized controlled trial	2019	Wagstaff, Adam2019	Intervention group received a simple SMS reminder to return to the clinic to collect their TB test results or/ a longer SMS message reminding them to return to the clinic, and that people die unnecessarily from TB because it can be cured	Digital Health	3.5	Linkage to Care	3	506	331	405	78	101	return-to-clinic and treatment initiation (intent-to-treat)		proportion					1
Model collaboration between hospitals and public health system to improve tuberculosis control in China	2009	Wang 2009	Health system strenthening	Collaboration	2.1	TB diagnosis, Linkage to care	2	1450	817	857	252	593	3	1	3	2	1	2	Weak	1
Providing financial incentives to rural-to-urban tuberculosis migrants in Shanghai: an intervention study	2012	Wei2012	incentives	Incentives	6.11	Treatment Completion	6.2	183	80	90	71	93	3	1	2	2	3	1	Moderate	1
An intervention of active TB case finding among smokers attending routine primary care facilities in China: an exploratory study	2015	Wei2015	Active Case Finding	Improve facility TB care	2.5	TB diagnosis	2	293386	20	88873	14	204513	1	1	1	2	1	2	Strong	1
A clinical trial of a financial incentive to go to the tuberculosis clinic for isoniazid after release from jail.	1998	White1998	incentives	incentives	3.7	Linkage to Care	3	61	8	31	7	30	1	1	1	2	1	1	Strong	1
A randomized controlled study of socioeconomic support to enhance tuberculosis prevention and treatment, Peru	2017	Wingfield2017	education, other (screening)	incentives	3.7	Linkage to care, Treatment completion, Cured, Treatment success	3	410	91	206	53	204	1	1	2	3	1	1	Moderate	1
A medication adherence enhancement program for persons with pulmonary tuberculosis: A randomized RCT	2015	Wongduan2015	education & knowledge; digital health	Comphensive Interventions	6.5	Treatment completion, Cured, Treatment success	6	50	25	25	24	25	1	1	1	1	1	1	Strong	1
Evaluating the effects of providing financial incentives to tuberculosis patients and health providers in China	2008	Yao2008	incentives	Incentives	6.11	Treatment Completion	6.2	9193	5279	5448	3629	3745	1	1	1	2	1	2	Strong	1
Learning from a cluster randomized controlled trial to improve healthcare workers' access to prevention and care for tuberculosis and HIV in Free State, South Africa: the pivotal role of information systems	2016	Yassi2016	Education&knowledge, other(HIV treatment)	Digital Health, Comprehensive care	1.3	TB testing, TB diagnosis, Linkage to care	1	10907	153	688	70	684	1	1	3	2	1	2	Moderate	1
Innovative Community-Based Approaches Doubled Tuberculosis Case Notification and Improve Treatment Outcome in Southern Ethiopia	2013	Yassin2013	education&knowledge, incentives, and other	ACF, Community-based intervention	2.2	TB diagnosis, Treatment completion, Cure, Treatment success	2	13520842	7071	5567717	5090	7953125	1	1	2	2	1	2	Strong	1
Involving private practitioners in the Indian tuberculosis programme: a randomised trial	2018	Yellappa2018	Collaborations between different sectors	Multi-sector collaborations	1.1	TB testing, TB diagnosis, Linkage to care	1	15163	557	6963	164	8200	1	1	2	2	1	2	Strong	1
Improving Tuberculosis Screening and Isoniazid Preventative Therapy in an HIV Clinic in Addis Ababa, Ethiopia	2013	Zaeh2013	case notification, education & knowledge, and other	Education&Counselling, Comprehensive care	1.4	TB testing, Linkage to care	1	738	297	315	91	423	1	1	1	2	3	2	Moderate	1
Enhancing the management of cross-regional transfer of floating Tuberculosis cases by active follow-up and communication	2011	Zhu2012	Education&Counselling	Patient navigators and traffereal	3.8	Linkage to Care	3	1131	110	594	94	537	1	1	2	2	1	2	Strong	1
Incremental cost-effectiveness of improving treatment results among migrant tuberculosis patients in Shanghai	2013	Zou2013	Incentives (COMDIS project vs. Global Fund project)	Incentives	6.11	Treatment Completion	6.2	561	80	90	111	143	1	1	2	2	3	2	Moderate	1
Outreach education for integration of HIV/AIDS care, antiretroviral treatment, and tuberculosis care in primary care clinics in South Africa: PALSA PLUS pragmatic cluster randomised trial	2011	Zwarenstein2011	Educatioin&knowledge	Education&Counselling	2.3	TB diagnosis	2	10136	417	5793	245	4343	1	1	1	2	1	1	Strong	1

## Sheet: Intervention
	TB Screening and Testing	Definition		Case Detection			treatment Registration			Treatment success
1.1	Collaborations between different sectors	Public-public, public-private collaboration in case-finding	2.1	Collaboration between different sectors	Public-public, public-private collaboration in case-finding	3.1	ACF		6.1	ACF
1.2	Community-based ACF	Imply or train community health workers/peer educators in case finding; household contact tracing	2.2	Community-based ACF	Imply or train community health workers/peer educators in case finding; household contact tracing	3.2	Collaboration between different sectors		6.2	Alcohol and Tobacco control
1.3	Digital Health		2.3	Education and counselling		3.3	Community-based intervention		6.3	Case management
1.4	Education and Counselling		2.3.1	Sputum Sampling instruction and efficiency		3.4	Comprehensive care		6.4	Community-based interventions
1.5	Incentives	Providing monetary incentives to patients in PPD reading	2.4	Improve diagnose technology and efficiancy	Xpert	3.5	Digital health		6.5	Comprehensive interventions
1.6	Staff training		2.5	Improve facility TB care	case management, perfomance mornitoring, tracing system etc.	3.6	Education and counselling	Imply or train staff and informal providers based on facility and performance mornitoring	6.6	Digital Health
						3.7	Home-based care		6.7	Education and Counselling
						3.8	Incentives		6.8	Enhanced collaboration
						3.9	Patient navigator and referral system		6.9	Home-based care
						3.11	Alcohol and tobacco control		6.10	Improved facility care
						3.10	Improve diagnose technology and efficiancy		6.11	Incentives
									6.12	Psychotherapy
									6.13	Reminder and tracers
									6.14	Staff Training	Including engaging informal health care providers

## Sheet: Final Table-2021 (short)
No.	Study title	Published Year	Study No	ID	Countries	Region classification (1=LMIC, 2=HIC)	Population settings	Study settings	Study type	Study Type Code (1=RCT, 2= Cluster RCT, 3=non-RCT, 4=pre and post intervention study, 5=qusi-experimental study, 6=cohort study/prospective cohort/retrospective cohort/descriptive observational study	New study design code (1=RCT(cluster), 2=non-RCT, 3=Observational Study)	Integration with HIV care	Intervention methods ( case notification, education&knowledge, incentives, digital health, Tobacco Cessation, other)	New Intervention	New Intervention （1=casefinding, 2.1=Patient Education 2.2=staff training 3=digital health 4. Incentives. 5=Other (5.1=health system strengthening; improved health service; performance monitoring; private public partnership;private clinic; 5.2=task shifting; 5.3=household visits; home-based care) 6. Integrated care (HIV) 7. Tobacco&Alcohol 8. mixed	Treatment cascade (Testing, Diagnosis, linkage to care, treatment uptake, treatment adherence, cured, treatment competed)	Treatment cacade code (1=testing, 2=diagnosis, 3=linkage to care, 4=treatment uptake, 5=treatment adherence, 6=treatment success, 6.1=cured, 6.2=treatment complete, 7.1=loss to followup, 7.2=default, 8=died/mortality, 9=failure)	Total	Intervention group (x/y, %)	N=intervention	Control group (x/y, %)	N=control	Selection Bias	Study Design	Confounders	Blinding	Data Collection Methods	Withdraw	Overall	Include
A1	Tuberculosis case detection by trained inmate peer educators in a resource-limited prison setting in Ethiopia: a cluster-randomised trial	2019	A1	Adane2019	Ethiopia	1	Prisoners	Community (prisons)	Cluster randomised control trial	1	1	Yes	prison inmates TB training	Education and counselling	3.9	linkage to care	3	18032	75	8874	25	9158	Case detection	treatment success,pre-treatment symptom duration	Proportion, the duration of coughing in days.
A3	"Treatment outcomes among tuberculosis patients in Jeddah, Saudi Arabia: Results of a community mobile outreach directly observed Treatment, Short-course (DOTS) project, compared to a standard facility-based DOTS: A randomized controlled tria	2020	A3	Al.Sahafi2020	Saudi Arabia	1	newly diagnosed TB patients	Facility (Primary Health Care Center )	randomised control trial	1	1	No	mobile outreach teams with oral anti-TB treatment under the DOTS	Community-based interventino	4.2	treatment uptake and adherence	4	200	97	100	76	100	overall treatment success rate	cure rate, treatment completed, loss to-follow-up rate	proportion
1	Effectiveness of peer educators on the uptake of mobile X-ray tuberculosis screening at homeless hostels: a cluster randomised controlled trial	2015	1	Aldridge2015	United Kingdom	2	residents experiencing homelessness in eligible hostels	community (homelss hostels)	Cluster RCT	2	1	No	Education&Counselling	Education&Counselling	1.4	TB testing	1	2342	468	1150	503	1192	1	1	1	2	1	1	Strong
A19	Educational strategy intervention and remote supervision on the post‐discharge management of tuberculosis diagnosed in the hospital: Randomized clinical trial	2019	A19	Alice Mânica Müller2019	Brazil	1	Newly diagnosed TB patients	Community (follow up calls)	RCT	1	1	No	intervention group received free educational material regarding TB, counselling before discharge regarding the disease and the importance of follow‐up. Treatment at primary health care were monitored with phone calls every month, and were closely followed up until its outcome (cure, default, death, failure and change diagnosis).	Education	4.4	cure	4.1	169	80	80	89	89	cured	default	proportions
2	Better patient instruction for sputum sampling can improve microscopic tuberculosis diagnosis	2005	2	Alisjahbana2005	Indonesia	1	patients with suspected TB in an urban TB clinic	facility(clinic)	RCT	1	1	No	Education&Counselling	Sputum samplinginstructions	2.3	TB diagnosis	2	174	41	81	33	93	2	1	1	2	1	3	Moderate
A4	"Effect of tuberculosis screening and retention interventions on early antiretroviral therapy mortality in Botswana: a stepped-wedge cluster randomized trial."	2020	A4	Auld2020	Botswana	1	ART Patients	Facility (clinics)	a stepped-wedge cluster randomized trial	1	1	Yes	ICF and active tracing.Implementation of the WHO 4-symptom TB screening rule(EC phase received SOC plus components 1 (strengthened ICF) and 2 (active tracing) of the intervention package, and participants in the EC+X phase received SOC plus all three intervention package components)		6	Diagnosis	2	18584	5983	8546	8980	10047	6-month ART mortality in SOC versus EC+X	12-month ART mortality in SOC versus EC+X and 6-month ART mortality in EC versus EC+X	Mortality rate					0
A5	The SCIDOTS Project: Evidence of benefits of an integrated tobacco cessation intervention in tuberculosis care on treatment outcomes	2011	A5	Awaisu2011	Malaysia	1	TB patients	Facility (Chest clinics)	prospective non-randomized controlled intervention	2	2	No	conventional TB DOTS plus smoking cessation intervention (integrated intervention or SCIDOTS group)	Tobacco control	3.10	treatment uptake	3	120	40	86	466	60	comparison of the proportion of patients cured of TB (cure rates) and treatment failure rates between the two treatment groups	biochemically-confirmed 7-day point prevalence abstinence (PPA) and continuous abstinence (CA) was observed over time in the intervention group	cure rate
5	The SCIDOTS Project: evidence of benefits of an integrated tobacco cessation intervention in tuberculosis care on treatment outcomes	2011	3	Awaisu2011	Malaysia	1	current manufactured cigarette smokers newly diagnosed with active TB	facility (clinics)	non-RCT	3	2	No	Tobacco Cessation	alcohol and tobacco control	6.2	Treatment success	6	120	39	40	36	46	1	1	1	3	1	2	Moderate
4	The SCIDOTS Project: evidence of benefits of an integrated tobacco cessation intervention in tuberculosis care on treatment outcomes	2011	3	Awaisu2011	Malaysia	1	current manufactured cigarette smokers newly diagnosed with active TB	facility (clinics)	non-RCT	3	2	No	Tobacco Cessation	alcohol and tobacco control	6.2	Treatment Completion	6.2	120	7	40	12	46	1	1	1	3	1	2	Moderate
3	The SCIDOTS Project: evidence of benefits of an integrated tobacco cessation intervention in tuberculosis care on treatment outcomes	2011	3	Awaisu2011	Malaysia	1	current manufactured cigarette smokers newly diagnosed with active TB	facility (clinics)	non-RCT	3	2	No	Tobacco Cessation	alcohol and tobacco control	6.2	Cured	6.1	120	32	40	24	46	1	1	1	3	1	2	Moderate
6	Increasing tuberculosis case detection through intensive referral and tracing in Hunan, China	2008	4	Bai2008	China	1	smear-positive suspects/patients	facility(hospital)	quasi-experimental study		2	No	Health system strenthening	Improve facility TB care	2.5	Case detection	2	77686	37028	51967	15226	25719	1	1	3	3	1	1	Weak
7	Increasing tuberculosis case detection through intensive referral and tracing in Hunan, China	2008	4	Bai2008	China	1	smear-positive suspects/patients	facility(hospital)	quasi-experimental study		2	No	Health system strenthening	Improve facility TB care	2.5	Case detection	2	52254	10596	37028	4956	15226	1	1	3	3	1	1	Weak
8	Outcome of tuberculosis treatment in HIV-positive adults diagnosed through active versus passive case-finding	2015	5	Balcha2015	Ethiopia	1	HIV-positive adults diagnosed with TB	facility	cohort study	6	3	Yes	Active Case Finding	ACF	6.1	Treatment success	6	439	102	132	247	307	3	2	2	2	1	3	Weak
10	The importance of providing counselling and financial support to patients receiving treatment for multi-drug resistant TB: mixed method qualitative and pilot intervention studies	2014	6	Baral2014	Nepal	1	people starting MDR-TB treatment	facility (centres)	mixed-method study including formative and explanatory qualitative components and a pilot intervention study	3	3	No	Incentives+Counselling	Comphensive Interventions	6.5	Cured	6.1	123	32	42	54	81	1	1	2	2	1	1	Strong
9	The importance of providing counselling and financial support to patients receiving treatment for multi-drug resistant TB: mixed method qualitative and pilot intervention studies	2014	6	Baral2014	Nepal	1	people starting MDR-TB treatment	facility (DOTS-plus centres)	mixed-method study including formative and explanatory qualitative components and a pilot intervention study	3	3	No	Education&Counselling	Education and counselling	6.7	Cured	6.1	114	28	33	54	81	1	1	2	2	1	1	Strong
11	Sizanani: A Randomized Trial of Health System Navigators to Improve Linkage to HIV and TB Care in South Africa	2016	7	Bassett2016	South Africa	1	Adults 18 years or older, English-speaking or Zulu speaking coming for HIV testing in Durban	facility( hospital outpatient and primary health clinics.	RCT	1	1	Yes	Education&knowledge+Digital Health	Patient navigators and trafferral	3.8	Linkage to Care	3	1899	212	967	197	932	1	1	1	1	1	1	Strong
15	High tuberculosis notification and treatment success rates through community participation in central sulawesi, Republic of Indonesia	2001	8	Becx2001	Indonesia	1	citizens in the villages where the CBTP where the programme was and was not introduced	Community	non-RCT	3	2	No	Education&knowledge	Community case-finding	2.2	TB diagnosis	2	1122	10	603	16	519	1	1	1	1	1	1	Strong
13	High tuberculosis notification and treatment success rates through community participation in central sulawesi, Republic of Indonesia	2001	8	Becx2001	Indonesia	1	citizens in the villages where the CBTP where the programme was and was not introduced	Community	non-RCT	3	2	No	Education&knowledge	Comminity-based intervention	6.4	Cured	6.1	1122	533	603	417	519	1	1	1	1	1	1	Strong
12	High tuberculosis notification and treatment success rates through community participation in central sulawesi, Republic of Indonesia	2001	8	Becx2001	Indonesia	1	citizens in the villages where the CBTP where the programme was and was not introduced	Community	non-RCT	3	2	No	Education&knowledge	Comminity-based intervention	6.4	Treatment success	6	1122	565	603	446	519	1	1	1	1	1	1	Strong
14	High tuberculosis notification and treatment success rates through community participation in central sulawesi, Republic of Indonesia	2001	8	Becx2001	Indonesia	1	citizens in the villages where the CBTP where the programme was and was not introduced	Community	non-RCT	3	2	No	Education&knowledge	Comminity-based intervention	6.4	Treatment Completion	6.2	1122	32	603	29	519	1	1	1	1	1	1	Strong
16	SMS reminders to improve adherence and cure of tuberculosis patients in Cameroon (TB-SMS Cameroon): a randomised controlled trial	2018	9	Bediang2018	Cameroon	1	Patients in Treatment and Diagnostic Centres (TDCs) of Yaoundé	facility	RCT	1	1	No	Digital Health	Digital health	6.6	Cured	6.1	279	87	137	88	142	1	1	3	2	1	1	Moderate
A6	The effect of engaging unpaid informal providers on case detection and treatment initiation rates for TB and HIV in rural Malawi (Triage Plus): A cluster randomised health system intervention trial	2017	A6	Bello2017	Malawi	1	Informal healthcare workere	Community (used existing community structures)	cluster randomised interventional trial	1	1	Yes	training unpaid IPs in TB and HIV disease recognition, sputum specimen collection, appropriate referrals, and raising community awareness.	Staff Training	3.9	testing, diagnosis, linkage to care	3	410278	209564	200714	NA	NA	Treatment initiation rates for TB and Anti-Retroviral Therapy (ART)	testing rates for TB and HIV	testing rte
19	Assessment of the effectiveness of a home-based careprogram for patients coinfected with tuberculosis and human immunodeficiency virus after discharge from a reference hospital in South-Eastern Brazil	2010	10	Bento2010	Brazil	1	patients coinfected with tuberculosis and human immunodeficiency virus	Community(home)	cohort study	6	3	Yes	Home-based care	Home-based care	6.9	Treatment Completion	6.2	240	44	57	84	183	2	2	1	2	2	2	Strong
17	Assessment of the effectiveness of a home-based careprogram for patients coinfected with tuberculosis and human immunodeficiency virus after discharge from a reference hospital in South-Eastern Brazil	2010	10	Bento2010	Brazil	1	patients coinfected with tuberculosis and human immunodeficiency virus	Community(home)	cohort study	6	3	Yes	Home-based care	Home-based care	6.9	Treatment success	6	240	43	57	72	183	2	2	1	2	2	2	Strong
20	Tuberculosis screening in patients with HIV: use of audit and feedback to improve quality of care in Ghana	2016	11	Bjerrum2016	Ghana	1	Patients with HIV	facility (clinics)	pre and post intervention study	4	2	Yes	Improved health services	Improve facility TB care	2.5	Case detection	2	2666	271	1298	172	1368	1	1	2	3	1	1	Moderate
21	A spoonful of sugar...: improving adherence to tuberculosis treatment using financial incentives	2000	12	Bock2000	United States	2	TB patients	Community (district)	cohort study	6	3	No	Incentives	Incentives	6.11	Treatment Completion	6.2	107	49	55	27	52	1	2	1	3	2	2	Moderate
23	Impact of community tracer teams on treatment outcomes among tuberculosis patients in South Africa	2012	13	Bronner2012	South Africa	1	Registered TB patients	Community	cohort study	6	3	No	Education&Counselling	Comminity-based intervention	6.4	Cured	6.1	405673	108439	181283	151780	224390	1	2	1	2	1	2	Strong
24	Impact of community tracer teams on treatment outcomes among tuberculosis patients in South Africa	2012	13	Bronner2012	South Africa	1	Registered TB patients	Community	cohort study	6	3	No	Education&Counselling	Comminity-based intervention	6.4	Treatment success	6	405673	129018	181283	171477	224390	1	2	1	2	1	2	Strong
22	Impact of community tracer teams on treatment outcomes among tuberculosis patients in South Africa	2012	13	Bronner2012	South Africa	1	Registered TB patients	Community	cohort study	6	3	No	Education&Counselling	Comminity-based intervention	6.4	Treatment Completion	6.2	405673	20579	181283	19697	224390	1	2	1	2	1	2	Strong
25	Retrospective return on investment analysis of an electronic treatment adherence device piloted in the Northern Cape Province	2012	14	Broomhead2012	South Africa	1	new smear-positive tuberculosis (TB) patients	Facility	non-RCT	3	2	No	Digital Health	Digital health	6.6	Cured	6.1	120	18	24	31	96	1	1	1	3	1	2	Moderate
A7	Effect of new tuberculosis diagnostic technologies on community-based intensified case finding: a multicentre randomised controlled trial.	2017	A7	Calligaro2017	Zimbambwe, South africa	1	High TB and HIV prevalence communities	Community (local clinics, mobible Gene Xpert van)	Multicentre randomised control trial	1	1	Yes	participants underwent a package of tuberculosis diagnostics (Xpert, urine LAM, and culture) , Determine TB LAM urine test	Improve diagnose technology and efficiancy	2.4	Diagnosis	2	2261	435	439	413	436	TB treatment initiation	time -to-treatment initiation	Proportion
26	Structured behavioral intervention to increase children's adherence to treatment for latent tuberculosis infection	2005	15	Cass2005	United States	2	Children who attended San Diego County TB Control Program (SDCTBCP) clinics	facility (clinics)	pre and post intervention study	4	2	No	Digital Health	Digital health	6.6	Treatment Completion	6.2	1582	679	741	692	841	2	1	1	3	1	1	Moderate	0
27	Effects of an Incentive and Education Program on Return Rates for PPD Test Reading in Patients with HIV Infection	1996	16	Chaisson1996	United States	2	patients experiencing HIV infection	Facility(hospital)	non-RCT	3	2	Yes	Education&knowledge, incentives	Education&Counselling	1.4	Testing	1	430	96	158	96	272	1	1	1	3	1	1	Moderate
28	Effects of an Incentive and Education Program on Return Rates for PPD Test Reading in Patients with HIV Infection	1996	16	Chaisson1996	United States	2	patients experiencing HIV infection	Facility(hospital)	non-RCT	3	2	Yes	incentives	Incentvies	1.5	Testing	1	501	111	229	96	272	1	1	1	3	1	1	Moderate
30	A Randomized, Controlled Trial of Interventions to Improve Adherence to Isoniazid Therapy to Prevent Tuberculosis in Injection Drug Users	2001	17	Chaisson2001	United States	2	Injection drug users	Facility(hospital)	RCT	1	1	No	Education&Counselling	Education&Counselling	6.7	Treatment Completion	6.2	201	78	101	79	100	1	1	1	3	1	2	Moderate
31	A Randomized, Controlled Trial of Interventions to Improve Adherence to Isoniazid Therapy to Prevent Tuberculosis in Injection Drug Users	2001	17	Chaisson2001	United States	2	Injection drug users	Facility(hospital)	RCT	1	1	No	incentives	incentives	6.11	Treatment Completion	6.2	300	125	150	112	150	1	1	1	3	1	2	Moderate
32	Effectiveness of a government-organized and hospital-initiated treatment for multidrug-resistant tuberculosis patients--a retrospective cohort study	2013	18	Chan2013	Taiwan	1	patients with TB in Taiwan	Facility(hospital)	cohort study	6	3	No	Health system strenthening	Comminity-based intervention	6.4	Treatment success	6	651	238	290	220	361	2	2	1	1	1	1	Strong	0
35	Strategies to increase adherence with tuberculosis test reading in a high-risk population	1997	19	Cheng1997	United States	2	healthy children due for a TB test	Facility(hospital)	RCT	1	1	No	Digital Health	Digital Health	1.3	TB testing	1	867	87.5	125	334	742	1	1	1	3	3	3	Weak
33	Strategies to increase adherence with tuberculosis test reading in a high-risk population	1997	19	Cheng1997	United States	2	healthy children due for a TB test	Facility(hospital)	RCT	1	1	No	Education&Counselling	Education&Counselling	1.4	TB testing	1	840	71	98	334	742	1	1	1	3	3	3	Weak
34	Strategies to increase adherence with tuberculosis test reading in a high-risk population	1997	19	Cheng1997	United States	2	healthy children due for a TB test	Facility(hospital)	RCT	1	1	No	Education&Counselling	Education&Counselling	1.4	TB testing	1	863	70	121	334	742	1	1	1	3	3	3	Weak
36	Strategies to increase adherence with tuberculosis test reading in a high-risk population	1997	19	Cheng1997	United States	2	healthy children due for a TB test	Facility(hospital)	RCT	1	1	No	incentives	incentives	1.5	TB testing	1	863	81	121	334	742	1	1	1	3	3	3	Weak
37	Strategies to increase adherence with tuberculosis test reading in a high-risk population	1997	19	Cheng1997	United States	2	healthy children due for a TB test	Facility(hospital)	RCT	1	1	No	incentives	incentives	1.5	TB testing	1	904	113.4	162	334	742	1	1	1	3	3	3	Weak
38	Using mobile phones to ensure that referred tuberculosis patients reach their treatment facilities: a call that makes a difference	2017	21	Choun2017	Cambodia	1	TB patients from poor and vulnerable groups	community(villages)	pre and post intervention study	4	3	No	Digital Health	Digital Health	3.5	Treatment uptake	3	513	73	223	168	290	3	1	3	2	1	1	Weak
40	Outcome of a grocery voucher incentive scheme for low-income tuberculosis patients on directly observed therapy in Singapore	2015	22	Chua2015	Singapore	2	low-income TB patients	facility(clinic)	non-RCT	3	3	No	Incentives	Incentives	6.11	Treatment Completion	6.2	3941	795	883	2641	3058	1	1	2	2	3	2	Moderate
41	Enhancing management of tuberculosis treatment with video directly observed therapy in New York City	2015	23	Chuck2015	United States	2	TB patients	facility	non-RCT	3	2	No	Digital Health	Digital health	6.6	Treatment Completion	6.2	316	47	49	260	267	2	1	1	3	1	2	Moderate
42	Twelve-monthly versus six-monthly radiological screening for active case-finding of tuberculosis: a randomised controlled trial	2011	24	Churchyard2011	South Africa	1	Gloden miners	community(villages)	RCT	1	1	No	Active Case Finding	High Riskgroup CF	1	TB testing	1	22012	1145	11015	1433	10997	1	1	2	2	1	1	Strong	0
43	Twelve-monthly versus six-monthly radiological screening for active case-finding of tuberculosis: a randomised controlled trial	2011	24	Churchyard2011	South Africa	1	Gloden miners	community(villages)	RCT	1	1	No	Active Case Finding		1	Case detection	2	2578	490	1145	530	1433	1	1	2	2	1	1	Strong	0
44	Twelve-monthly versus six-monthly radiological screening for active case-finding of tuberculosis: a randomised controlled trial	2011	24	Churchyard2011	South Africa	1	Gloden miners	community(villages)	RCT		1	No	Active Case Finding		1	Treatment uptake	3	1020	216	490	232	530	1	1	2	2	1	1	Strong	0
45	Do incentives improve tuberculosis treatment outcomes in the Republic of Moldova?	2014	25	Ciobanu2014	Republic of Moldova	1	new drug-susceptible TB patients registered for treatment	facility (primary health-care)	cohort study	6	3	No	incentives	Incentvies	6.11	Treatment success	6	22012	2081	11015	1964	10997	1	2	1	1	1	1	Strong
47	Comparison of two active case-finding strategies for community-based diagnosis of symptomatic smear-positive tuberculosis and control of infectious tuberculosis in Harare, Zimbabwe (DETECTB): a cluster-randomised trial	2010	27	Corbett2010	Zimbabwe	1	Clusters of neighbourhoods in the high-density residential suburbs	Community	Cluster RCT	2	1	Yes	Actice Case finding	Community case-finding	2.2	Case detection	2	10177	255	5466	137	4711	1	1	1	2	1	2	Strong
48	Health extension workers improve tuberculosis case detection and treatment success in southern Ethiopia: a community randomized trial	2009	28	Datiko2009	Southern Ethiopia	1	people living in Dale and Wonsho, rural districts of Sidama zone in southern Ethiopia	Community	Cluster RCT	2	1	No	Educatioin&knowledge	Community case-finding	2.2	Case detection	2	296811	230	178138	88	118673	1	1	1	3	1	3	Weak
50	Health extension workers improve tuberculosis case detection and treatment success in southern Ethiopia: a community randomized trial	2009	28	Datiko2009	Southern Ethiopia	1	people living in Dale and Wonsho, rural districts of Sidama zone in southern Ethiopia	Community	Cluster RCT	2	1	No	Educatioin&knowledge	Community based intervetions	6.4	Cured	6.1	318	172	230	60	88	1	1	1	3	1	3	Weak
51	Health extension workers improve tuberculosis case detection and treatment success in southern Ethiopia: a community randomized trial	2009	28	Datiko2009	Southern Ethiopia	1	people living in Dale and Wonsho, rural districts of Sidama zone in southern Ethiopia	Community	Cluster RCT	2	1	No	Educatioin&knowledge	Community based intervetions	6.4	Treatment Completion	6.2	318	33	230	14	88	1	1	1	3	1	3	Weak
49	Health extension workers improve tuberculosis case detection and treatment success in southern Ethiopia: a community randomized trial	2009	28	Datiko2009	Southern Ethiopia	1	people living in Dale and Wonsho, rural districts of Sidama zone in southern Ethiopia	Community	Cluster RCT	2	1	No	Educatioin&knowledge	Community based intervetions	6.4	Treatment success	6	318	205	230	74	88	1	1	1	3	1	3	Weak
52	Health extension workers improve tuberculosis case finding and treatment outcome in Ethiopia: a large-scale implementation study	2017	29	Datiko2017	Southern Ethiopia	1	individuals with symptoms of TB	Community	pre and post intervention study	4	2	No	Educatioin&knowledge	Community based intervetions	6.4	Cured	6.1	23218	11817	20108	866	3110	3	1	1	2	1	1	Moderate
53	Health extension workers improve tuberculosis case finding and treatment outcome in Ethiopia: a large-scale implementation study	2017	29	Datiko2017	Southern Ethiopia	1	individuals with symptoms of TB	Community	pre and post intervention study	4	2	No	Educatioin&knowledge	Community based intervetions	6.4	Treatment Completion	6.2	23218	7186	20108	1492	3110	3	1	1	2	1	1	Moderate
54	Health extension workers improve tuberculosis case finding and treatment outcome in Ethiopia: a large-scale implementation study	2017	29	Datiko2017	Southern Ethiopia	1	individuals with symptoms of TB	Community	pre and post intervention study	4	2	No	Educatioin&knowledge	Community based intervetions	6.4	Treatment success	6	23218	19003	20108	2358	3110	3	1	1	2	1	1	Moderate
55	Evaluating tuberculosis case detection via real-time monitoring of tuberculosis diagnostic services	2011	30	Davis2011	Uganda	1	TB suspects	facility( primary care clinics)	pre and post intervention study	4	2	No	Performance mornitoring	Patient navigators and trafferral	3.8	Treatment uptake	3	125818	21389.1	62909	6919.99	62909	2	1	2	2	1	3	Moderate
A9	Effectiveness of a home-based pulmonary rehabilitation programme in pulmonary function and health related quality of life for patients with pulmonary tuberculosis: a pilot study	2014	A9	de Grass2014	South Africa	1	PTB patients	Facility (HIV/TB clinic)	A single blinded randomized control study	1	1	No	home based PRP	Community-based interventino	4.2	treatment completed	4.2	67	34	NA	33	NA	Pulmonary rehabilitation torelance	completion of PRp	proportion
56	Community tuberculosis care through 'TB clubs' in rural North Ethiopia	2003	31	Demissie2003	Ethiopia	1	TB patients	Community	non-RCT	3	2	No	Education&Counselling	Communiy-based care	6.4	Treatment Completion	6.2	128	44	64	30	64	2	1	2	2	1	2	Strong
58	Implementing TB control in a rural, resource-limited setting: the stop-TB Italia project in Senegal	2018	32	Diaw2018	Senegal	1	patients with active TB	facility&community	pre and post intervention study	4	2	No	Education&knowledge, new testing	Comprehesive	6.5	Cured	6.1	239	34	196	6	43	2	1	1	2	1	3	Moderate	0
59	Implementing TB control in a rural, resource-limited setting: the stop-TB Italia project in Senegal	2018	32	Diaw2018	Senegal	1	patients with active TB	facility&community	pre and post intervention study	4	2	No	Education&knowledge, new testing	Comprehesive	6.5	Treatment Completion	6.2	239	142	196	23	43	2	1	1	2	1	3	Moderate	0
57	Implementing TB control in a rural, resource-limited setting: the stop-TB Italia project in Senegal	2018	32	Diaw2018	Senegal	1	patients with active TB	facility&community	pre and post intervention study	4	2	No	Education&knowledge, new testing	Comprehesive	6.5	Treatment success	6	239	176	196	29	43	2	1	1	2	1	3	Moderate	0
62	Evaluation of community contribution to tuberculosis control in Cape Town, South Africa	2003	35	Dudley2003	South Africa	1	TB patients	facility (clinics)	non-RCT	3	2	No	Health system strenthening	Community case-finding	2.2	Case detection	2	1457	708	951	382	506	1	1	1	2	1	2	Strong
65	Evaluation of community contribution to tuberculosis control in Cape Town, South Africa	2003	35	Dudley2003	South Africa	1	TB patients	facility (clinics)	non-RCT	3	2	No	Health system strenthening	Comminity-based intervention	6.4	Cured	6.1	1687	314	860	159	827	1	1	1	2	1	2	Strong
63	Evaluation of community contribution to tuberculosis control in Cape Town, South Africa	2003	35	Dudley2003	South Africa	1	TB patients	facility (clinics)	non-RCT	3	2	No	Health system strenthening	Comminity-based intervention	6.4	Treatment Completion	6.2	1687	229	860	122	827	1	1	1	2	1	2	Strong
64	Evaluation of community contribution to tuberculosis control in Cape Town, South Africa	2003	35	Dudley2003	South Africa	1	TB patients	facility (clinics)	non-RCT	3	2	No	Health system strenthening	Comminity-based intervention	6.4	Treatment success	6	1687	543	860	281	827	1	1	1	2	1	2	Strong
67	Effect of improved tuberculosis screening and isoniazid preventive therapy on incidence of tuberculosis and death in patients with HIV infection receiving care in public clinics in Rio de Janeiro, Brazil: the Tuberculosis/HIV in Rio de Janeiro (THRio) study: a stepped wedge, cluster randomized trial	2013	36	Durovni2013	Brazil	1	patients with HIV infection receiving care in public clinics	facility (HIV clinic)	Cluster RCT	2	1	Yes	Educatioin&knowledge	Education&Counselling	1.4	TB testing	1	20460	6343.68	10752	1844.52	9708	1	1	1	2	1	1	Strong
66	Effect of improved tuberculosis screening and isoniazid preventive therapy on incidence of tuberculosis and death in patients with HIV infection receiving care in public clinics in Rio de Janeiro, Brazil: the Tuberculosis/HIV in Rio de Janeiro (THRio) study: a stepped wedge, cluster randomized trial	2013	36	Durovni2013	Brazil	1	patients with HIV infection receiving care in public clinics	facility (HIV clinic)	Cluster RCT	2	1	Yes	Educatioin&knowledge	Staff Training	3.9	Treatment uptake	3	20460	254	10752	221	9708	1	1	1	2	1	1	Strong
68	Impact of Replacing Smear Microscopy with Xpert MTB/RIF for Diagnosing Tuberculosis in Brazil: A Stepped-Wedge Cluster-Randomized Trial	2014	37	Durovni2014	Brazil	1	Not applicable as these are for lab tests comparison	facility (labs)	Cluster RCT	2	1	No	Other-New testing	Improve diagnose technology and efficiancy	2.4	Case detection	2	24227	1777	12522	1137	11705	2	1	1	2	2	1	Strong
69	Patient-centred tuberculosis treatment delivery under programmatic conditions in Tanzania: a cohort study. BMC Med. 2009;7:80.	2009	38	Egwaga2009	Tanzania	1	new TB patients registered in TB clinic	facility or home	cohort study	6	3	No	Home-based care	Comphensive Interventions	6.5	Treatment success	6	2625	954	1208	1015	1417	2	2	1	2	1	3	Moderate
71	Patient-centred tuberculosis treatment delivery under programmatic conditions in Tanzania: a cohort study. BMC Med. 2009;7:80.	2009	38	Egwaga2009	Tanzania	1	new TB patients registered in TB clinic	facility or home	cohort study	6	3	No	Home-based care	Comphensive Interventions	6.5	Treatment Completion	6.2	2625	642	1208	681	1417	2	2	1	2	1	3	Moderate
70	Patient-centred tuberculosis treatment delivery under programmatic conditions in Tanzania: a cohort study. BMC Med. 2009;7:80.	2009	38	Egwaga2009	Tanzania	1	new TB patients registered in TB clinic	facility or home	cohort study	6	3	No	Home-based care	Comphensive Interventions	6.5	Cured	6.1	2625	312	1208	334	1417	2	2	1	2	1	3	Moderate
72	Strengthening contact tracing capacity of pulmonary tuberculosis patients in Enugu, southeast Nigeria: a targeted and focused health education intervention study	2014	40	Ekwueme2014	Nigeria	1	TB suspects	facility (clinic)	non-RCT	3	2	No	Education&Counselling	Education&Counselling	1.4	TB testing	1	348	138	176	38	172	1	1	1	2	1	3	Moderate
73	Effect of educational outreach to nurses on tuberculosis case detection and primary care of respiratory illness: pragmatic cluster randomised controlled trial. Bmj. 2005;331(7519):750-754.	2005	41	Fairall 2005	South Africa	1	patients aged 15 or over with cough or difficult breathing	Facility	Cluster RCT	2	1	No	Educatioin&knowledge	Education outreach	2.3	Case detection	2	1999	64	1000	38	999	1	1	1	2	1	1	Strong
74	Effect of educational outreach to nurses on tuberculosis case detection and primary care of respiratory illness: pragmatic cluster randomised controlled trial. Bmj. 2005;331(7519):750-754.	2005	41	Fairall 2005	South Africa	1	patients aged 15 or over with cough or difficult breathing	Facility	Cluster RCT	2	1	No	Educatioin&knowledge	Staff Training	3.9	Treatment uptake	3	1999	137	1000	77	999	1	1	1	2	1	1	Strong
75	Effect of Short Message Service on Management of Pulmonary Tuberculosis Patients in Anhui Province, China: A Prospective, Randomized, Controlled Study	2017	42	Fang2017	China	1	patients from the study sites	Facility(clinic)	Cluster RCT	2	1	No	Digital Health	Digital health	6.6	Treatment Completion	6.2	350	154	160	165	190	1	1	1	2	1	3	Moderate
77	The role of mobile SMS-reminders in improving drugs compliance in patients receiving anti-TB treatment from DOTS program	2017	43	Farooqi2017	Pakistan	1	patients receiving anti-TB treatment from DOTS program	Factility(hospital)	RCT	1	1	No	Digital Health	digital health	6.6	Cured	6.1	148	21	74	2	74	1	1	1	1	1	1	Strong
76	The role of mobile SMS-reminders in improving drugs compliance in patients receiving anti-TB treatment from DOTS program	2017	43	Farooqi2017	Pakistan	1	patients receiving anti-TB treatment from DOTS program	Factility(hospital)	RCT	1	1	No	Digital Health	digital health	6.6	Treatment success	6	148	70	74	51	74	1	1	1	1	1	1	Strong
78	The role of mobile SMS-reminders in improving drugs compliance in patients receiving anti-TB treatment from DOTS program	2017	43	Farooqi2017	Pakistan	1	patients receiving anti-TB treatment from DOTS program	Factility(hospital)	RCT	1	1	No	Digital Health	digital health	6.6	Treatment Completion	6.2	148	49	74	49	74	1	1	1	1	1	1	Strong
79	Extending ‘Contact Tracing’ into the Community within a 50-Metre Radius of an Index Tuberculosis Patient Using Xpert MTB/ RIF in Urban, Pakistan: Did It Increase Case Detection?	2016	44	Fatima2016	Pakistan	1	TB patients from the urban slums	Community	pre and post intervention study	4	2	No	contact tracing	Improve diagnose technology and efficiancy	2.4	Case detection	2	208725	28159	108341	30066	100384	1	1	2	3	1	2	Moderate
80	Food baskets given to tuberculosis patients at a primary health care clinic in the city of Duque de Caxias, Brazil: effect on treatment outcomes	2009	45	Filho 2009	Brazil	1	TB patients	Facility(clinic)	cohort study	6	3	No	Incentives	Incentives	6.11	Cured	6.1	142	61	74	46	68	3	2	3	3	2	1	Weak
81	Use of incentives to increase compliance for TB screening in a population of intravenous drug users. International Journal of Tuberculosis and Lung Disease. 1999;3(2):153-155.	1999	46	Fitzgerald 1999	Canada	2	population of intravenous drug users	Facility	pre and post intervention study	4	2	No	incentives	incentives	1.5	TB testing	1	1107	418	549	240	558	2	1	1	2	1	3	Moderate
A10	Role of community health workers in improving cost efficiency in an active case finding tuberculosis programme: an operational research study from rural Bihar, India	2020	A10	Garg2020	India	1	Presumptive TB patients	Community	Quasi-experimental design.	2	2	No	train ASHAs to identify patients with TB symptoms	Community case-finding	1.2	testing, diagnosis, linkage to care	1	9895	1021483	5868	981924		case detection	cost/TB diagnosis	notification rate
82	A controlled trial of sputum induction and routine collection methods for TB diagnosis in a South African community. Eur J Clin Microbiol Infect Dis. 2014;33(12):2259-2266.	2014	47	Geldenhuys2014	South Africa	1	patients with suspected TB	Community	non-RCT	3	2	Yes	Other-New testing	Sputum samplinginstructions	2.3	TB diagnosis	2	1110	77	555	66	555	2	1	3	2	1	1	Moderate
83	Educational outreach to promote screening for tuberculosis in primary care: a cluster randomised controlled trial	2007	48	Griffiths2007	United Kingdom	2	in a UK primary health care district	Facility (PHC)	Cluster RCT	2	1	No	Education&Counselling	Education outreach	1.4	TB testing	1	46624	13478	23573	84	23051	1	1	1	1	1	3	Moderate
84	Collaboration between municipal and specialist public health care in tuberculosis screening in Norway. BMC Health Serv Res. 2014;14:238.	2014	49	Harstad 2014	Norway	2	immigrants with positive screening results	Facility	non-RCT	3	2	Yes	Improved health services	Collaboration	1.1	TB testing	1	257	109	123	97	134	2	1	1	2	1	2	Strong
85	A public-private collaboration model for treatment intervention to improve outcomes in patients with tuberculosis in the private sector. Tuberc Respir Dis (Seoul). 2009;66(5):349-357.	2009	50	Hee2009	South Korea	2	new smear positive pulmonary tuberculosis patients treated at private hospitals	Facility (hospital)	cohort study	6	3	No	Improved health services	Enhanced collaboration	6.8	Treatment Completion	6.2	339	55	167	72	172	2	2	1	2	1	3	Moderate
86	A public-private collaboration model for treatment intervention to improve outcomes in patients with tuberculosis in the private sector. Tuberc Respir Dis (Seoul). 2009;66(5):349-357.	2009	50	Hee2009	South Korea	2	new smear positive pulmonary tuberculosis patients treated at private hospitals	Facility (hospital)	cohort study	6	3	No	Improved health services	Enhanced collaboration	6.8	Cured	6.1	339	98	167	57	172	2	2	1	2	1	3	Moderate
87	A public-private collaboration model for treatment intervention to improve outcomes in patients with tuberculosis in the private sector. Tuberc Respir Dis (Seoul). 2009;66(5):349-357.	2009	50	Hee2009	South Korea	2	new smear positive pulmonary tuberculosis patients treated at private hospitals	Facility (hospital)	cohort study	6	3	No	Improved health services	Enhanced collaboration	6.8	Treatment success	6	339	153	167	129	172	2	2	1	2	1	3	Moderate
88	Text messaging to decrease tuberculosis treatment attrition in TB-hiV coinfection in Uganda	2017	51	Hermans2017	Uganda	1	HIV infected TB patients	Facility(clinic)	pre and post intervention study	4	2	Yes	Digital health	Digital health	6.6	Treatment Completion	6.2	485	128	183	224	302	1	1	1	3	1	2	Moderate
90	Increasing Latino Adolescents' Adherence to Treatment for Latent Tuberculosis Infection: A Controlled Trial. Am J Public Health. 2003;93(11):1871-1877.	2003	52	Hovell2003	United States	2	10 middle and high schools Latino students.	Community	non-RCT	3	2		Education&Counselling	Education	6.7	Treatment Completion	6.2	286	88	190	35	96	1	1	1	1	1	3	Moderate	0
91	Exploring the efficacy of a case management model using DOTS in the adherence of patients with pulmonary tuberculsis	2008	53	Hsieh2008	China (Taiwan)	1	Patients with open TB	Community	RCT	1	1	No	Home visit (EI group)	Case management	6.3	Treatment success	6	64	30	32	22	32	1	1	1	3	1	2	Moderate
94	Exploring the efficacy of a case management model using DOTS in the adherence of patients with pulmonary tuberculsis	2008	53	Hsieh2008	China (Taiwan)	1	Patients with open TB	Community	RCT	1	1	No	Home visit (EI group)	Case management	6.3	Treatment Completion	6.2	64	31	32	22	32	1	1	1	3	1	2	Moderate
92	Exploring the efficacy of a case management model using DOTS in the adherence of patients with pulmonary tuberculsis	2008	53	Hsieh2008	China (Taiwan)	1	Patients with open TB	Community	RCT	1	1	No	Home visit (EII group)	Case management	6.3	Treatment success	6	64	22	32	22	32	1	1	1	3	1	2	Moderate
93	Exploring the efficacy of a case management model using DOTS in the adherence of patients with pulmonary tuberculsis	2008	53	Hsieh2008	China (Taiwan)	1	Patients with open TB	Community	RCT	1	1	No	Home visit (EII group)	Case management	6.3	Treatment Completion	6.2	64	22	32	22	32	1	1	1	3	1	2	Moderate
No.	Study title	Published Year	Study No	ID	Countries	Region classification (1=LMIC, 2=HIC)	Population settings	Study settings	Study type	Study Type Code (1=RCT, 2=Non RCT) Exclude observational study	New study design code (1=RCT(cluster), 2=non-RCT	Integration with HIV care	Intervention methods ( case notification, education&knowledge, incentives, digital health, Tobacco Cessation, other)		New Intervention （1.1= community-based casefinding, 1.2 facility-based case finding, 1.3 high risk group ACF 1.4 private sector, 2.1 Improve diagnose technology, 3.1=SMS notification of diagnose 3.2 registration of diagnose, patient navigator and patitent tracking, 3.3 Enhanced inter-factility communication ; 4.1=real-time electronic cellphone, 4.2 patient tracking and retention teams; 4.3 treatm…	Treatment cascade (1=testing, 2=diagnosis, 3=registered in treatment, 4=treatment success, 4.1=cured, 4.2=treatment complete, 5=recurrence free)	Treatment cacade code (1=testing, 2=diagnosis, 3=registered in treatment, 4=treatment success, 4.1=cured, 4.2=treatment complete, 5=recurrence free)	Total	Intervention group (x/y, %)	N=intervention	Control group (x/y, %)	N=control	Selection Bias	Study Design	Confounders	Blinding	Data Collection Methods	Withdraw	Overall
96	TextTB: A Mixed Method Pilot Study Evaluating Acceptance, Feasibility, and Exploring Initial Efficacy of a Text Messaging Intervention to Support TB Treatment Adherence	2013	54	Iribarren2013	Argentina	1	Patients newly diagnosed withTB who were 18 or older, and had mobile phone access	Community(home)	pilot RCT	1	1	No	Digital Health	digital health	6.6	Treatment success	6	37	17	18	17	19	2	1	2	3	1	1	Moderate
97	Treatment referral system for tuberculosis patients in Dhaka, Bangladesh. Public Health Action. 2015;5(4):236-240.	2015	55	Islam 2015	Bangladesh	1	patients who were referred to the different treatment centres	Facility	cohort study	6	3	No	Health system strenthening	patient navigators and referral		Treatment success	6	234	158	165	56	69	1	2	1	2	1	3	Moderate	0
98	Randomised controlled trial of food supplements in patients with newly diagnosed tuberculosis and wasting	2010	56	Jahnavi G2010	India	1	TB patients	Facility	RCT	1	1	No	Incentives (food supply)	Incentives	6.11	Treatment Completion	6.2	100	49	50	41	50	1	1	1	2	2	2	Strong
99	Psychotherapy improves compliance with tuberculosis treatment	2005	57	Janmeja2005	India	1	TB patients	Facility	RCT	1	1	No	Education&Counselling	Psychotherapy	6.12	Treatment success	6	200	83	100	47	100	1	1	1	2	2	2	Strong
100	Psychotherapy improves compliance with tuberculosis treatment	2005	57	Janmeja2005	India	1	TB patients	Facility	RCT	1	1	No	Education&Counselling	Psychotherapy	6.12	Treatment completion	6.2	200	11	100	5	100	1	1	1	2	2	2	Strong
101	Psychotherapy improves compliance with tuberculosis treatment	2005	57	Janmeja2005	India	1	TB patients	Facility	RCT	1	1	No	Education&Counselling	Psychotherapy	6.12	Cured	6.1	200	72	100	42	100	1	1	1	2	2	2	Strong
A12	Incidence of tuberculosis and the influence of surveillance strategy on tuberculosis case-finding and all-cause mortality: a cluster randomised trial in Indian neonates vaccinated with BCG	2018	A12	Jenum2018	India	1	BCG Vaccinated neonates	Community (home visits, passive surveillance)	Cluster randomised control trial	1	1	No	active surveillance	ACF	3.1	treatment uptake	3	4382	2215	2215	2167	2167	definite and probable TB	N/A	case finding rate
106	Tuberculosis among nomads in Adamawa, Nigeria: outcomes from two years of active case finding.	2015	58	John2015	Nigeria	1	nomads in Adamawa state, Nigeria	Community	pre and post intervention study	4	2	No	digital health; education &knowledge, other		8	TB diagnosis	2	39607	3775	26917	2631	12690	2	1	2	3	1	3	Weak	0
105	Tuberculosis among nomads in Adamawa, Nigeria: outcomes from two years of active case finding.	2015	58	John2015	Nigeria	1	nomads in Adamawa state, Nigeria	Community	pre and post intervention study	4	2	No	Active Case Finding	ACF	3.1	Linkage to Care	3	39607	24829.2	26917	11746.9	12690	2	1	2	3	1	3	Weak
103	Tuberculosis among nomads in Adamawa, Nigeria: outcomes from two years of active case finding.	2015	58	John2015	Nigeria	1	nomads in Adamawa state, Nigeria	Community	pre and post intervention study	4	2	No	Active Case Finding	ACF	6.1	Cured	6.1	5232	2501	2934	1852	2298	2	1	2	3	1	3	Weak
104	Tuberculosis among nomads in Adamawa, Nigeria: outcomes from two years of active case finding.	2015	58	John2015	Nigeria	1	nomads in Adamawa state, Nigeria	Community	pre and post intervention study	4	2	No	Active Case Finding	ACF	6.1	Treatment success	6	5232	2603	2934	2103	2298	2	1	2	3	1	3	Weak
102	Tuberculosis among nomads in Adamawa, Nigeria: outcomes from two years of active case finding.	2015	58	John2015	Nigeria	1	nomads in Adamawa state, Nigeria	Community	pre and post intervention study	4	2	No	Active Case Finding	ACF	6.1	Treatment Completion	6.2	5232	102	2934	251	2298	2	1	2	3	1	3	Weak
A13	Using community health workers for facility and community based TB case finding: An evaluation in central Mozambique	2020	A13	Jose2020	Mozambique	1	CHW	Community	An evaluation study	2	2	No	verbal facility based TB screening and contact tracing for TB patients by HCW in 5 intervention districts	Community case-finding	1.2	testing, diagnosis	1	30	5982	5219	1877	2248	case detection	treatment success	notification rate
109	An integrated community TB-HIV adherence model provides an alternative to DOT for tuberculosis patients in Cape Town	2016	60	Kaplan, R.2016	South Africa	1	Patients treated for tuberculosis (TB) in TB clinics	Facility(clinic)	cohort study	6	3	Yes	Education&knowledge, home visits	Commnity-based care	3.3	Treatment uptake	3	23210	8372	11314	7970	11896	2	2	2	2	2	1	Strong
108	An integrated community TB-HIV adherence model provides an alternative to DOT for tuberculosis patients in Cape Town	2016	60	Kaplan, R.2016	South Africa	1	Patients treated for tuberculosis (TB) in TB clinics	Facility(clinic)	cohort study	6	3	Yes	Education&knowledge, home visits	Comminity-based intervention	6.4	Treatment success	6	23210	9300	11314	9851	11896	2	2	2	2	2	1	Strong
112	Does decentralisation of tuberculosis care influence treatment outcomes? The case of Oromia Region, Ethiopia	2014	62	Ketema2014	Ethiopia	1	new smear-positive TB patients registered for treatment during the study period	Oromia Region, Ethiopia.	cohort study	6	3	No	Household visits	Home-based care	6.9	Treatment Completion	6.2	2203	54	604	83	1599	2	2	1	2	1	2	Strong
111	Does decentralisation of tuberculosis care influence treatment outcomes? The case of Oromia Region, Ethiopia	2014	61	Ketema2014	Ethiopia	1	new smear-positive TB patients registered for treatment during the study period	Oromia Region, Ethiopia.	cohort study	6	3	No	Household visits	Home-based care	6.9	Cured	6.1	2203	535	604	1371	1599	2	2	1	2	1	2	Strong
110	Does decentralisation of tuberculosis care influence treatment outcomes? The case of Oromia Region, Ethiopia	2014	61	Ketema2014	Ethiopia	1	new smear-positive TB patients registered for treatment during the study period	Oromia Region, Ethiopia.	cohort study	6	3	No	Household visits	Home-based care	6.9	Treatment success	6	2157	589	602	1454	1555	2	2	1	2	1	2	Strong
115	Treatment outcome of tuberculosis patients detected using accelerated vs. passive case finding in Myanmar	2018	63	Khaing2018	Myanmar	1	TB patients	Community	cohort study	6	3	No	Active Case Finding	ACF	6.1	Cured	6.1	13711	918	2226	3354	11485	1	2	1	2	1	1	Strong
114	Treatment outcome of tuberculosis patients detected using accelerated vs. passive case finding in Myanmar	2018	63	Khaing2018	Myanmar	1	TB suspects	Community	cohort study	6	3	No	Active Case Finding	ACF	6.1	Treatment success	6	13711	1849	2226	9217	11485	1	2	1	2	1	1	Strong
113	Treatment outcome of tuberculosis patients detected using accelerated vs. passive case finding in Myanmar	2018	63	Khaing2018	Myanmar	1	TB suspects	Community	cohort study	6	3	No	Active Case Finding	ACF	6.1	Treatment Completion	6.2	13711	931	2226	5863	11485	1	2	1	2	1	1	Strong
116	Improvement of tuberculosis case detection and reduction of discrepancies between men and women by simple sputum-submission instructions: a pragmatic randomised controlled trial	2007	64	Khan2007	Pakistan	1	People from urban, semiurban, and rural settlements coming to research hospital	Community	RCT	1	1	No	Education&Counselling	Sputum samplinginstructions	2.3	Case detection	2	3055	185	1520	136	1535	1	1	1	2	1	1	Strong
A15	"Improvement of tuberculosis case detection and reduction of discrepancies between men and women by simple sputum-submission instructions: a pragmatic randomised controlled trial	2007	A15	Khan2007	Pakistan	1	Suspected TB men and women	Facility (TB center)	Pragmatic randomised control trial	1	1	No	sputum submission guidance	Sputum sampling instructions	2.3	Diagnosis	2	3055	1520	1520	1535	1535	the proportion of instructed and non-instructed women testing smear positive	N/A	proportion
120	Improvement of district hospital service system to increase treatment adherence among tuberculosis patients in Pakistan	2011	65	Khan2011	Pakistan	1	newly diagnosed TB patients	Facility(hospital)	pre and post intervention study	4	2	No	Improved health services	Improve facility TB care	6.10	Treatment Completion	6.2	271	132	172	79	99	1	1	1	3	1	3	Weak
119	Improvement of district hospital service system to increase treatment adherence among tuberculosis patients in Pakistan	2011	65	Khan2011	Pakistan	1	newly diagnosed TB patients	Facility(hospital)	pre and post intervention study	4	2	No	Improved health services	Improve facility TB care	6.10	Cured	6.1	271	9	172	17	99	1	1	1	3	1	3	Weak
118	Improvement of district hospital service system to increase treatment adherence among tuberculosis patients in Pakistan	2011	65	Khan2011	Pakistan	1	newly diagnosed TB patients	Facility(hospital)	pre and post intervention study	4	2	No	Improved health services	Improve facility TB care	6.10	Treatment success	6	271	141	172	96	99	1	1	1	3	1	3	Weak
121	Active Case Finding of Tuberculosis: Randomized Evaluation of Simple and Infotainment Chest Camps	2016	66	Khan2016 One	Pakistan	1	All neighborhoods in rural areas of Pakistan	Community	RCT	1	1	No	Active Case Finding	Education&Counselling	2.3	Diagnosis	2	3192628	9029	2419458	3086	773170	1	1	1	3	1	3	Weak
122	Structured performance monitoring of TB-care at facility district and province levels - Pakistan experience	2016	67	Khan2016 Two	Pakistan	1	diagnostic centres	Facility	quasi-experimental study	5	2	No	Performance mornitoring	Improve facility TB care	2.5	TB diagnosis	2	20527	1725	15972	447	4555	2	1	2	2	1	3	Moderate
A16	Effectiveness, acceptance and feasibility of home-based intervention model for tuberculosis contact tracing in Kashmir.	2019	A16	Khatana2019	India	1	PTB patients	Facility (TB unit)	A quasi randomized interventional study	1	1	No	fixed weekly Home visit to a fixed contact	Home-based care	3.6	Linkage to care	3	282	141	598	141	593	contact tracing	N/A	proportion
124	Thai Health Education Program for Improving TB Migrant’s Compliance	2013	68	Khortwong2013	Thailand	1	Thai migrant TB patient	Facility(hospital)	pre and post intervention study	4	2	No	Education&Counselling	Education and counselling	6.7	Cured	6.1	100	24	50	18	50	2	1	1	3	3	3	Weak
123	Thai Health Education Program for Improving TB Migrant’s Compliance	2013	68	Khortwong2013	Thailand	1	Thai migrant TB patient	Facility(hospital)	pre and post intervention study	4	2	No	Education&Counselling	Education and counselling	6.7	Treatment success	6	100	38	50	31	50	2	1	1	3	3	3	Weak
125	Thai Health Education Program for Improving TB Migrant’s Compliance	2013	68	Khortwong2013	Thailand	1	Thai migrant TB patient	Facility(hospital)	pre and post intervention study	4	2	No	Education&Counselling	Education and counselling	6.7	Treatment Completion	6.2	100	14	50	13	50	2	1	1	3	3	3	Weak
126	An intervention to optimise the delivery of integrated tuberculosis and HIV services at primary care clinics: results of the MERGE cluster randomised trial	2018	69	Kufa2018	South Africa	1	all the participating clinics provided TB and HIV services under the same roof, but these services were run separately with varying levels of cross-referral between them	Community	Cluster RCT	2	1	Yes	Task shifting	Staff Training	6.14	Treatment Completion	6.2	731	323	421	243	310	1	1	1	2	1	1	Strong
129	Tuberculosis Treatment With Mobile-Phone Medication Reminders in Northern Thailand	2011	70	Kunawararak2011	Thailand	1	new sputum smear positive pulmonary TB patients (both non-MDR-TB and MDRTB) diagnosed at a public hospital in 7 provinces of northern Thailand	Community	RCT	1	1	No	Digital health	digital health	6.6	Cured	6.1	98	49	49	29	49	1	1	2	2	2	2	Strong
127	Tuberculosis Treatment With Mobile-Phone Medication Reminders in Northern Thailand	2011	70	Kunawararak2011	Thailand	1	new sputum smear positive pulmonary TB patients (both non-MDR-TB and MDRTB) diagnosed at a public hospital in 7 provinces of northern Thailand	Community	RCT	1	1	No	Digital health	digital health	6.6	Treatment success	6	98	49	49	43	49	1	1	2	2	2	2	Strong
128	Tuberculosis Treatment With Mobile-Phone Medication Reminders in Northern Thailand	2011	70	Kunawararak2011	Thailand	1	new sputum smear positive pulmonary TB patients (both non-MDR-TB and MDRTB) diagnosed at a public hospital in 7 provinces of northern Thailand	Community	RCT	1	1	No	Digital health	digital health	6.6	Treatment Completion	6.2	98	0	49	14	49	1	1	2	2	2	2	Strong
130	Collaboration between private pharmacies and national tuberculosis programme: an intervention in Bolivia	2005	71	Lambert2005	Bolivia	1	clients seeking TB drugs	Facility	pre and post intervention study	4	2	No	Private public partnership	Collaboration between different sectors	3.2	Linkage to care	3	483	222	383	22	100	2	1	3	2	1	1	Modearte
131	What strategy can be applied to the patients with culture positive tuberculosis to reduce treatment delay in a private tertiary healthcare center?	2011	72	Lee2011	Bangladesh	1	patient on the treatment outcome in the private tertiary healthcare center.	Factility(hospital)	RCT	1	1	No	digital health, edcuation&knowledge	Comphensive Care	3.4	Treatment uptake	3	457	86	91	316	366	2	1	1	2	1	3	Modearte
133	What strategy can be applied to the patients with culture positive tuberculosis to reduce treatment delay in a private tertiary healthcare center?	2011	72	Lee2011	Bangladesh	1	patient on the treatment outcome in the private tertiary healthcare center.	Factility(hospital)	RCT	1	1	No	digital health, edcuation&knowledge	Comphensive	6.5	Cured	6.1	457	9	91	31	366	2	1	1	2	1	3	Modearte	0
132	What strategy can be applied to the patients with culture positive tuberculosis to reduce treatment delay in a private tertiary healthcare center?	2011	72	Lee2011	Bangladesh	1	patient on the treatment outcome in the private tertiary healthcare center.	Factility(hospital)	RCT	1	1	No	digital health, edcuation&knowledge	Comphensive	6.5	Treatment success	6	457	71	91	241	366	2	1	1	2	1	3	Modearte	0
134	What strategy can be applied to the patients with culture positive tuberculosis to reduce treatment delay in a private tertiary healthcare center?	2011	72	Lee2011	Bangladesh	1	patient on the treatment outcome in the private tertiary healthcare center.	Factility(hospital)	RCT	1	1	No	digital health, edcuation&knowledge	Comphensive	6.5	Treatment Completion	6.2	457	62	91	210	366	2	1	1	2	1	3	Modearte	0
136	Impact of Physician’s Education on Adherence to Tuberculosis Treatment for Patients of Low Socioeconomic Status in Bangladesh	2013	73	Lee2013	Bangladesh	1	TB patient with low-income status	Factility(hospital)	pre and post intervention study	4	2	No	Education&Counselling	Staff Training	6.14	Treatment success	6	354	122	156	138	198	2	1	1	2	1	3	Modearte
137	Using Financial Incentives to Improve the Care of Tuberculosis Patients	2015	73	Lee2015	Bangladesh	1	TB patient with low-income status	Factility(hospital)	quasi-experimental study	5	2	No	Health system strenthening	Incentives	6.11	Cured	6.1	15557	6515	9382	2749	6175	2	1	1	2	1	1	Strong
140	Staff training and ambulatory tuberculosis treatment outcomes: a cluster randomized controlled trial in South Africa.	2005	73	Lewin2005	South Africa	1	TB patients in nurse-managed municipal primary health clinics	Facility (clinic)	RCT	1	1	No	Educatioin&knowledge	Staff Training	6.14	Treatment success	6	1177	360	600	352	577	1	1	1	2	1	1	Strong
138	Staff training and ambulatory tuberculosis treatment outcomes: a cluster randomized controlled trial in South Africa.	2005	73	Lewin2005	South Africa	1	TB patients in nurse-managed municipal primary health clinics	Facility (clinic)	RCT	1	1	No	Educatioin&knowledge	Staff Training	6.14	Treatment Completion	6.2	1177	94	600	82	577	1	1	1	2	1	1	Strong
139	Staff training and ambulatory tuberculosis treatment outcomes: a cluster randomized controlled trial in South Africa.	2005	73	Lewin2005	South Africa	1	TB patients in nurse-managed municipal primary health clinics	Facility (clinic)	RCT	1	1	No	Educatioin&knowledge	Staff Training	6.14	Cured	6.1	1177	266	600	270	577	1	1	1	2	1	1	Strong
141	A randomised trial of the impact of counselling on treatment adherence of tuberculosis patients in Sialkot, Pakistan	1999	74	Liefooghe1999	Pakistan	1	TB patients from the outskirt of the city	Factility(hospital)	RCT	1	1	No	Education&Counselling	Education and counselling	6.7	Treatment Completion	6.2	1019	238	504	215	515	1	1	1	2	1	1	Strong
143	Effect of a hospital-based case management approach on treatment outcome of patients with tuberculosis	2006	75	Lin2006	Taiwan	1	TB patients	Factility(hospital)	cohort study	6	3	No	Education&Knowledge	Case management	6.3	Cured	6.1	369	109	277	0	92	1	2	1	2	1	2	Strong
144	Effect of a hospital-based case management approach on treatment outcome of patients with tuberculosis	2006	75	Lin2006	Taiwan	1	TB patients	Factility(hospital)	cohort study	6	3	No	Education&Knowledge	Case management	6.3	Treatment Completion	6.2	369	131	277	67	92	1	2	1	2	1	2	Strong
142	Effect of a hospital-based case management approach on treatment outcome of patients with tuberculosis	2006	75	Lin2006	Taiwan	1	TB patients	Factility(hospital)	cohort study	6	3	No	Education&Knowledge	Case management	6.3	Treatment success	6	369	240	277	67	92	1	2	1	2	1	2	Strong
153	Private tuberculosis care provision associated with poor treatment outcome: comparative study of a semi-private lung clinic and the NTP in two urban districts in Ho Chi Minh City, Vietnam	2003	79	Lönnroth2003	Vietnam	1	TB patients treated in the semiprivate clinic and patients treated in the NTP.	Facility(clinic)	cohort study	6	3	No	Improved health services	Enhanced collaboration	6.8	Cured	6.1	502	168	326	12	176	1	2	1	2	1	3	Moderate
152	Private tuberculosis care provision associated with poor treatment outcome: comparative study of a semi-private lung clinic and the NTP in two urban districts in Ho Chi Minh City, Vietnam	2003	79	Lönnroth2003	Vietnam	1	TB patients treated in the semiprivate clinic and patients treated in the NTP.	Facility(clinic)	cohort study	6	3	No	Improved health services	Enhanced collaboration	6.8	Treatment success	6	502	169	326	19	176	1	2	1	2	1	3	Moderate
154	Private tuberculosis care provision associated with poor treatment outcome: comparative study of a semi-private lung clinic and the NTP in two urban districts in Ho Chi Minh City, Vietnam	2003	79	Lönnroth2003	Vietnam	1	TB patients treated in the semiprivate clinic and patients treated in the NTP.	Facility(clinic)	cohort study	6	3	No	Improved health services	Enhanced collaboration	6.8	Treatment Completion	6.2	502	1	326	7	176	1	2	1	2	1	3	Moderate
148	Do transportation subsidies and living allowances improve tuberculosis control outcomes among internal migrants in urban Shanghai, China?	2013	77	Lu2013	China	1	migrant TB patients	Community	pre and post intervention study	4	2	No	incentives	Incentvies	6.11	Treatment success	6	963	659.132	734	196.024	229	2	1	1	2	3	3	Weak
151	Economic support to improve tuberculosis treatment outcomes in South Africa: a pragmatic cluster-randomized controlled tria	2013	78	Lutge2013	South Africa	1	Patients with pulmonary tuberculosis	Facility(clinic)	Cluster RCT	2	1	No	incentives	Incentvies	6.11	Treatment Completion	6.2	4091	911	2107	694	1984	1	1	1	3	1	1	Moderate
150	Economic support to improve tuberculosis treatment outcomes in South Africa: a pragmatic cluster-randomized controlled tria	2013	78	Lutge2013	South Africa	1	Patients with pulmonary tuberculosis	Facility(clinic)	Cluster RCT	2	1	No	incentives	Incentvies	6.11	Cured	6.1	4091	695	2107	708	1984	1	1	1	3	1	1	Moderate
149	Economic support to improve tuberculosis treatment outcomes in South Africa: a pragmatic cluster-randomized controlled tria	2013	78	Lutge2013	South Africa	1	Patients with pulmonary tuberculosis	Facility(clinic)	Cluster RCT	2	1	No	incentives	Incentvies	6.11	Treatment success	6	4091	1606	2107	1402	1984	1	1	1	3	1	1	Moderate
155	Household members and health care workers as supervisors of tuberculosis treatment	2010	80	Maciel2010	Brazil	1	patients with newly diagnosed TB	Community (home)	cohort study	6	3	No	Home-based care	Community-based interventions	6.4	Cured	6.1	171	59	59	100	112	1	2	1	2	1	3	Moderate
158	A trial to mobilize NGO health volunteers to improve tuberculosis patient care in Sana'a City, Yemen	2010	81	Mahyiuob2010	Yemen	1	new smear-positive TB cases	Community	descriptive observational study	6	3	No	Task shifting	Staff Training	6.14	Treatment Completion	6.2	129	0	45	6	84	2	2	3	2	1	3	Weak
156	A trial to mobilize NGO health volunteers to improve tuberculosis patient care in Sana'a City, Yemen	2010	81	Mahyiuob2010	Yemen	1	new smear-positive TB cases	Community	descriptive observational study	6	3	No	Task shifting	Staff Training	6.14	Treatment success	6	129	42	45	73	84	2	2	3	2	1	3	Weak
157	A trial to mobilize NGO health volunteers to improve tuberculosis patient care in Sana'a City, Yemen	2010	81	Mahyiuob2010	Yemen	1	new smear-positive TB cases	Community	descriptive observational study	6	3	No	Task shifting	Staff Training	6.14	Cured	6.1	129	42	45	67	84	2	2	3	2	1	3	Weak
162	Monetary versus nonmonetary incentives for TB skin test reading among drug users	1999	82	Malotte1999	United States	2	active injection drug and/or crack cocaine users	Facility	non-RCT	3	2	No	Education Session	Education&Counselling	1.4	TB testing	1	426	98.959	211	106	215	2	1	1	2	1	3	Moderate
159	Monetary versus nonmonetary incentives for TB skin test reading among drug users	1999	82	Malotte1999	United States	2	active injection drug and/or crack cocaine users	Facility	non-RCT	3	2	No	incentives	incentives	1.5	TB testing	1	432	205.933	217	105.995	215	2	1	1	2	1	3	Moderate
160	Monetary versus nonmonetary incentives for TB skin test reading among drug users	1999	82	Malotte1999	United States	2	active injection drug and/or crack cocaine users	Facility	non-RCT	3	2	No	incentives	incentives	1.5	TB testing	1	432	185.969	217	106	215	2	1	1	2	1	3	Moderate
161	Monetary versus nonmonetary incentives for TB skin test reading among drug users	1999	82	Malotte1999	United States	2	active injection drug and/or crack cocaine users	Facility	non-RCT	3	2	No	incentives	incentives	1.5	TB testing	1	433	180.068	218	106	215	2	1	1	2	1	3	Moderate
164	Food incentives to improve completion of tuberculosis treatment: randomised controlled trial in Dili, Timor-Leste	2009	83	Martins2009	Timor-Leste	1	Participants started standard tuberculosis treatment	Facility(clinic)	RCT	1	1	No	incentives	Incentives	6.11	Treatment Completion	6.2	265	100	129	103	136	2	1	1	1	1	3	Moderate
165	Do Instructional Videos on Sputum Submission Result in Increased Tuberculosis Case Detection? A Randomized Controlled Trial	2015	84	Mhalu2015	Tanzania	1	All patients with presumptive TB	Facility(Hospital）	RCT	1	1	No	Digital Health	Sputum sampling instructions	2.3	TB diagnosis	2	200	56	100	23	100	1	1	1	2	1	1	Strong
166	Controlled trial of active tuberculosis case finding in a Brazilian favela	2010	85	Miller2010	Brazil	1	People living in the urban slum	Community	Cluster RCT	2	1	No	Active Case Finding	ACF	6.1	Treatment Completion	6.2	182	74	88	82	94	1	1	1	2	1	2	Strong
169	Integration of tuberculosis treatment in a community-based home care programme for persons living with HIV/AIDS in Ndola, Zambia	2003	86	Miti2003	Zambia	1	TB patients	Facility(clinic)	non-RCT	3	2	Yes	Home-based care	Home-based care	6.9	Treatment completion	6.2	67	3	32	14	35	2	1	3	2	2	2	Moderate
168	Integration of tuberculosis treatment in a community-based home care programme for persons living with HIV/AIDS in Ndola, Zambia	2003	86	Miti2003	Zambia	1	TB patients	Facility(clinic)	non-RCT	3	2	Yes	Home-based care	Home-based care	6.9	Cured	6.1	67	18	32	3	35	2	1	3	2	2	2	Moderate
167	Integration of tuberculosis treatment in a community-based home care programme for persons living with HIV/AIDS in Ndola, Zambia	2003	86	Miti2003	Zambia	1	TB patients	Facility(clinic)	non-RCT	3	2	Yes	Home-based care	Home-based care	6.9	Treatment success	6	67	21	32	17	35	2	1	3	2	2	2	Moderate
A17	Financial incentive- Does this have impact on outcome of Tuberculosis?	2020	A17	Modi, Bhavesh V 2020	India	1	TB patients	Community	cohort study	2	2	No	Register TB paitients receive monitory incentives as part of the Free Medical Aid Scheme. This scheme provides monitory incentives monthly to patients of AIDS, TB, Cancer and Leprosy	Incentives	4.8	cured	4	896	85	87	728	809	Treatment success	Non	percentage	4.881 (1.413 - 29.87)
172	Impact of a Daily SMS Medication Reminder System on Tuberculosis Treatment Outcomes: A Randomized Controlled Trial	2016	87	Mohammed2016	Pakistan	1	Newly-diagnosed patients with smear or bacteriologically positive pulmonary tuberculosis	Facility(Hospital）	RCT	1	1	No	Digital Health	digital health	6.6	Cured	6.1	2207	585	1110	578	1097	1	1	1	2	1	1	Strong
170	Impact of a Daily SMS Medication Reminder System on Tuberculosis Treatment Outcomes: A Randomized Controlled Trial	2016	87	Mohammed2016	Pakistan	1	Newly-diagnosed patients with smear or bacteriologically positive pulmonary tuberculosis	Facility(Hospital）	RCT	1	1	No	Digital Health	digital health	6.6	Treatment Completion	6.2	2207	332	1110	325	1097	1	1	1	2	1	1	Strong
171	Impact of a Daily SMS Medication Reminder System on Tuberculosis Treatment Outcomes: A Randomized Controlled Trial	2016	87	Mohammed2016	Pakistan	1	Newly-diagnosed patients with smear or bacteriologically positive pulmonary tuberculosis	Facility(Hospital）	RCT	1	1	No	Digital Health	digital health	6.6	Treatment success	6	2207	917	1110	903	1097	1	1	1	2	1	1	Strong
174	Does routine home visiting improve the return rate and outcome of DOTS patients who delay treatment?	2003	88	Mohan2003	Iraq	1	new smear-positive tuberculosis patients who had delayed collecting their drugs on one occasion	Facility(clinic)	RCT	1	1	No	Home-based care	Home-based care	3.6	Treatment uptake	3	480	231	240	198	240	1	1	2	2	2	2	Strong
173	Does routine home visiting improve the return rate and outcome of DOTS patients who delay treatment?	2003	88	Mohan2003	Iraq	1	new smear-positive tuberculosis patients who had delayed collecting their drugs on one occasion	Facility(clinic)	RCT	1	1	No	Home-based care	Home-based care	6.9	Treatment success	6	480	226.08	240	184.08	240	1	1	2	2	2	2	Strong
179	Behavioral Interventions for the Control of Tuberculosis Among Adolescents	2001	90	Morisky2001	United States	2	TB infected adolescents	Facility(health centers)	RCT	1	1	No	Education&knowledge+incentives	Comprehensive	6.5	Treatment Completion	6.2	380	162	191	147	189	1	1	1	2	1	3	Moderate
177	Behavioral Interventions for the Control of Tuberculosis Among Adolescents	2001	90	Morisky2001	United States	2	TB infected adolescents	Facility(health centers)	RCT	1	1	No	Incentives (Contingency)	Incentives	6.11	Treatment Completion	6.2	388	152	199	147	189	1	1	1	2	1	3	Moderate
178	Behavioral Interventions for the Control of Tuberculosis Among Adolescents	2001	90	Morisky2001	United States	2	TB infected adolescents	Facility(health centers)	RCT	1	1	No	Behavioral Intervention	Psychotherapy	6.12	Treatment Completion	6.2	377	151	188	147	189	1	1	1	2	1	3	Moderate
181	Managing medication compliance of tuberculosis patients in Haiti with medication monitors	2002	91	Moulding2002	Haiti	1	TB Patients on DOTS	Facility(clinic)	RCT	1	1	No	Reminders and tracers (monitor with feedback)	reminders and tracers	6.13	Treatment Completion	6.2	191	59	64	109	127	1	1	2	2	2	2	Strong
180	Managing medication compliance of tuberculosis patients in Haiti with medication monitors	2002	91	Moulding2002	Haiti	1	TB Patients on DOTS	Facility(clinic)	RCT	1	1	No	Reminders and tracers (monitor without feedback)	reminders and tracers	6.13	Treatment Completion	6.2	186	49	59	109	127	1	1	2	2	2	2	Strong
183	Impact of rapid molecular diagnostic tests on time to treatment initiation and outcomes in patients with multidrug-resistant TB,Tamil Nadu, India	2016	92	Nair2016	India	1	MDR-TB patients	Facility(hospital)	cohort study	6	3	No	Other-New testing	Improved diagnosie techonology	6.10	Treatment Completion	6.2	524	50	389	9	135	2	2	3	2	1	3	Weak
184	Impact of rapid molecular diagnostic tests on time to treatment initiation and outcomes in patients with multidrug-resistant TB,Tamil Nadu, India	2016	92	Nair2016	India	1	MDR-TB patients	Facility(hospital)	cohort study	6	3	No	Other-New testing	Improved diagnosie techonology	6.10	Cured	6.1	524	110	389	31	135	2	2	3	2	1	3	Weak
182	Impact of rapid molecular diagnostic tests on time to treatment initiation and outcomes in patients with multidrug-resistant TB,Tamil Nadu, India	2016	92	Nair2016	India	1	MDR-TB patients	Facility(hospital)	cohort study	6	3	No	Other-New testing	Improved diagnosie techonology	6.10	Treatment success	6	524	160	389	40	135	2	2	3	2	1	3	Weak
185	Engaging women volunteers of high socioeconomic status in supporting socioeconomically disadvantaged tuberculosis patients in Chiang Rai, Thailand	2013	93	Ngamvithayapong-Yanai2013	Thailand	1	poor TB patients	Community	Retrospective	6	3	No	Incentives	Incentvies	6.11	Treatment success	6	759	133	192	292	567	1	2	2	2	2	1	Strong
187	Impact of community participation on treatment outcomes and compliance of DOTS patients in Iraq	2003	94	Niazi2003	Iraq	1	tuberculosis patients undergoing directly-observed therapy, short course (DOTS)	Community	RCT	1	1	No	Home-based care	Comminity-based intervention	6.4	Cured	6.1	172	71.982	86	58.996	86	1	1	2	2	2	2	Strong
188	A randomized controlled trial of two treatment programs for homeless adults with latent tuberculosis infection	2006	95	Nyamathi 2006	United States	2	Homeless adults	Community(Homeless shelters)	RCT	1	1	No	Education&knowledge, incentives	Comprehensive	6.5	Treatment Completion	6.2	520	172	279	94.713	241	2	1	1	2	1	3	Moderate	0
189	Provider initiated tuberculosis case finding in outpatient departments of health care facilities in Ghana: yield by screening strategy and target group	2017	96	Ohene2017	Ghana	1	Patients and contacts	Facility(clinic)	retrospective	6	3	No	Active case detection	Improve facility TB care	2.5	Case detection	2	2883143	1261	1360846	1259	1522297	2	2	3	2	1	3	Weak
A20	Effect of the Bolsa Familia Programme on the outcome of tuberculosis treatment: a prospective cohort study	2018	A20	Oliosi, Janaina Gomes Nascimento2018	Brazil	1	Patients initiated on treatment	Facility (TB health centers)	prospective cohort study	2	2	No	Qualified patients receive cash transfer under the Bolsa Familia Programme (BFP). The programme provides financial aid for families defined as poor (per capita monthly income US$25·60–51·20) and all extremely poor families (per capita monthly income ≤$25·60	Incentives	4.8	cure	4.1	1239	173	196	912	1043	cured	dropout，death，development of drug-resistant tuberculosis or treatment failure	proportions
191	Impact of awareness drives and community-based active tuberculosis case finding in Odisha, India	2014	98	Parija2014	India	1	TB suspects	Community	pre and post intervention study	4	2	No	Active Case Finding	Community case-finding	2.2	Case detection	2	28331	2038	22462	731	5869	2	1	3	2	3	1	Weak
193	Screening and brief interventions for hazardous and harmful alcohol use among patients with active tuberculosis attending primary public care clinics in South Africa: results from a cluster randomized controlled trial	2013	99	Peltzer2013	South Africa	1	patients with active tuberculosis attending primary public care clinics	Facility(clinic)	Cluster RCT	2	1	No	other-Acohol intervention	alcohol and tobacco control	6.2	Cured	6.1	1196	135	455	76	741	1	1	1	2	1	2	Strong
192	Screening and brief interventions for hazardous and harmful alcohol use among patients with active tuberculosis attending primary public care clinics in South Africa: results from a cluster randomized controlled trial	2013	99	Peltzer2013	South Africa	1	patients with active tuberculosis attending primary public care clinics	Facility(clinic)	Cluster RCT	2	1	No	other-Acohol intervention	alcohol and tobacco control	6.2	Treatment success	6	1196	164	455	98	741	1	1	1	2	1	2	Strong
194	Screening and brief interventions for hazardous and harmful alcohol use among patients with active tuberculosis attending primary public care clinics in South Africa: results from a cluster randomized controlled trial	2013	99	Peltzer2013	South Africa	1	patients with active tuberculosis attending primary public care clinics	Facility(clinic)	Cluster RCT	2	1	No	other-Acohol intervention	alcohol and tobacco control	6.2	Treatment Completion	6.2	1196	29	455	22	741	1	1	1	2	1	2	Strong
195	Impact of Monetary Incentives on Adherence to Referral for Screening Chest X-rays After Syringe Exchange–Based Tuberculin Skin Testing	2003	100	Perlman2003	United States	2	registered participants in study area	Community	pre and post intervention study	4	2	No	incentives	incentives	3.7	Linkage to Care	3	177	48	58	41	119	1	1	1	2	1	3	Moderate
196	A knowledge translation intervention to improve tuberculosis care and outcomes in Malawi: a pragmatic cluster randomized controlled trial	2015	101	Puchalski2015	Malawi	1	TB patients	Facility(clinic)	Cluster RCT	2	1	No	Education and new tool	Comphensive Interventions	6.5	Treatment success	6	110	21	30	46	80	1	1	1	3	1	1	Moderate
197	A knowledge translation intervention to improve tuberculosis care and outcomes in Malawi: a pragmatic cluster randomized controlled trial	2015	101	Puchalski2015	Malawi	1	TB patients	Facility(clinic)	Cluster RCT	2	1	No	Education and new tool	Comphensive Interventions	6.5	Cured	6.1	110	8	30	8	80	1	1	1	3	1	1	Moderate
198	A knowledge translation intervention to improve tuberculosis care and outcomes in Malawi: a pragmatic cluster randomized controlled trial	2015	101	Puchalski2015	Malawi	1	TB patients	Facility(clinic)	Cluster RCT	2	1	No	Education and new tool	Comprehensive care	6.5	Treatment Completion	6.2	110	13	30	38	80	1	1	1	3	1	1	Moderate
201	A knowledge translation intervention to improve tuberculosis care and outcomes in Malawi: a pragmatic cluster randomized controlled trial	2015	101	Puchalski2015	Malawi	1	TB patients	Facility(clinic)	Cluster RCT	2	1	No	Educatioin&knowledge	Staff Training	6.14	Treatment Completion	6.2	148	13	68	38	80	1	1	1	3	1	1	Moderate
199	A knowledge translation intervention to improve tuberculosis care and outcomes in Malawi: a pragmatic cluster randomized controlled trial	2015	101	Puchalski2015	Malawi	1	TB patients	Facility(clinic)	Cluster RCT	2	1	No	Educatioin&knowledge	Staff Training	6.14	Treatment success	6	148	44	68	46	80	1	1	1	3	1	1	Moderate
200	A knowledge translation intervention to improve tuberculosis care and outcomes in Malawi: a pragmatic cluster randomized controlled trial	2015	101	Puchalski2015	Malawi	1	TB patients	Facility(clinic)	Cluster RCT	2	1	No	Educatioin&knowledge	Staff Training	6.14	Cured	6.1	148	31	68	8	80	1	1	1	3	1	1	Moderate
202	Integration of informal medical practitioners in DOTS implementation to improve case detection rate	2010	102	Qureshi2010	India	1	TB patients	Facility(clinic)	non-RCT	3	2	No	education&knowledge	Improve facility TB care	2.5	TB diagnosis	2	15158	1328	8408	340	6750	2	1	2	2	2	2	Strong
204	Short course chemotherapy: A controlled study of indirect defaulter retrieval method	1993	104	Rajasekaran1993	India	1	newly diagnosed pulmonary tuberculosis patients placed under short course chemotherapy	Facility(clinic)	RCT	1	1	No	Reminders and tracers	reminders and tracers	6.13	Treatment completion	6.2	200	88	100	73	100	1	1	1	2	1	2	Strong
205	The Innovative Socio-economic Interventions Against Tuberculosis (ISIAT) project: an operational assessment	2011	105	Rocha2011	Peru	1	TB-affected families	Facility(clinic)	pre and post intervention study	4	2	No	Household visits	Comphensive Interventions	6.5	Treatment Completion	6.2	672	322.56	336	275.52	336	1	1	1	2	2	1	Strong	0
206	The Innovative Socio-economic Interventions Against Tuberculosis (ISIAT) project: an operational assessment	2011	105	Rocha2011	Peru	1	TB-affected families	Facility(clinic)	pre and post intervention study	4	2	No	Household visits	Comphensive Interventions	6.5	Treatment Completion	6.2	672	325.92	336	305.76	336	1	1	1	2	2	1	Strong	0
207	Enhanced tuberculosis case detection among substitution treatment patients: a randomized controlled trial	2011	106	Rüütel2011	Estonia	1	TB suspects	Facility(clinic)	RCT	1	1	Yes	Active case detection	Improve facility TB care	2.5	Diagnosis	2	113	32	56	17	57	1	1	1	2	1	3	Moderate
208	Childhood tuberculosis deskguide and monitoring: an intervention to improve case management in Pakistan	2011	107	Safdar2011	Pakistan	1	children with Tuberculosis below 15 years registered at all nine public sector hospitals	Facility(clinic)	Prospective	6	3	No	Education&Counselling	Education	6.7	Treatment Success	6	200	37	37	59	163	3	2	2	2	2	2	Strong	0
A23	A pragmatic stepped-wedge cluster randomized trial to evaluate the effectiveness and cost-effectiveness of active case finding for household contacts within a routine tuberculosis program, San Juan de Lurigancho, Lima, Peru	2020	A23	Shah, Lena2020	Peru	1	Newly diagnosed TB patients enrolled in DOTS treatment	Community (district)	RCT	1	1	No	Active case finding (ACF) program, entitled “Healthy Families of TB Cases”, which includes visits by a TB program nurse to households of all newly diagnosed smear-positive TB cases enrolled in DOTS treatment. During the home visit, NTP staff evaluates all HCs for symptoms of active	Community case-finding	1.2	Screening and Testing	1	3222	48	4841	81	5602	Case finding	TB incidence ratio by smear positive	ratio
A18	Impact of a Daily SMS Medication Reminder System on Tuberculosis Treatment Outcomes: A Randomized Controlled Trial	2016	A18	Shama Mohammed2016	Pakistan	1	Newly-diagnosed patients with smear or bacteriologically positive pulmonary tuberculosis	Community	RCT	1	1	No	used two-way SMS reminders to encourage patients to actively engage with reminders, rather than passively read and potentially ignore them	Digital Health	4.3	cured	4.1	2207	1104	1110	1093	1097	cured	adherence	percentages
209	Tuberculosis case-finding through a village outreach programme in a rural setting in southern Ethiopia: community randomized trial	2006	108	Shargi2006	Ethiopia	1	Citizens in rural settings	Community	Cluster RCT	2	1	No	Improved health services	Comminity-based intervention	6.4	Treatment success	6	380	128	159	165	221	1	1	1	2	1	2	Strong
A24	Active versus passive case finding for tuberculosis in marginalised and vulnerable populations in India: comparison of treatment outcomes	2019	A24	Shewade, Hemant Deepak 2019	India	1	new smear-positive pulmonary TB belonging to marginalised and vulnerable populations	Community (district)	cohort study	2	2	No	compared treatment outcomes for ACF and PCF. Programme documented treatment outcomes were prospectively tracked at the end of the intensive phase and after one year of registration in the TB treatment register and classified as favourable and unfavourable	ACF	1	cured, treatment completed	4	572	247	275	260	297	Favorable outcomes ( sum of cured and treatment complete)	unfavorable outcomes	proportions
210	Impact of rapid drug susceptibility testing for tuberculosis: program experience in Lima, Peru	2012	109	Shin2012	Peru	1	TB patients referred to the selected study clinics	Facility(clinic)	cohort study	6	3	No	Other-New testing	Improved diagnosie techonology	6.10	Treatment success	6	1354	461	737	363	617	3	2	2	2	2	2	Strong
211	Effectiveness of alcohol treatment interventions integrated into routine tuberculosis care in Tomsk, Russia	2013	110	Shin2013	Russian Federation	2	TB patients	Facility(clinic)	RCT	1	1	No	Tobacco Cessation	alcohol and tobacco control	6.2	Treatment success	6	196	83	98	80	98	1	1	2	3	1	1	Moderate
212	Acceptability and Effectiveness of the Storekeeper-Based TB Referral System for TB Suspects in Sub-Districts of Lilongwe in Malawi	2012	111	Simwaka2012	Malawi	1	TB Suspects	Community (pharmacy)	pre and post intervention study	4	2	No	education&knowledge, and other	Community case-finding	1.2	TB testing	1	101117	281	40500	179	60617	1	1	2	2	1	3	Moderate
213	Acceptability and Effectiveness of the Storekeeper-Based TB Referral System for TB Suspects in Sub-Districts of Lilongwe in Malawi	2012	111	Simwaka2012	Malawi	1	TB Suspects	Community (pharmacy)	pre and post intervention study	4	2	No	Educatioin&knowledge	Collaboration	2.1	TB diagnosis	2	101117	49	40500	36	60617	1	1	2	2	1	3	Moderate
214	Acceptability and Effectiveness of the Storekeeper-Based TB Referral System for TB Suspects in Sub-Districts of Lilongwe in Malawi	2012	111	Simwaka2012	Malawi	1	TB Suspects	Community (pharmacy)	pre and post intervention study	4	2	No	education&knowledge, and other	Commnity-based care	3.3	Linkage to Care	3	455	147	347	3	108	1	1	2	2	1	3	Moderate
216	Use of eCompliance, an innovative biometric system for monitoring of tuberculosis treatment in rural Uganda	2015	112	Snidal2015	Uganda	1	TB patients	Community (pharmacy)	Prospective		3	No	Reminders and tracers	digital health	6.6	Cured	6.1	142	118	36	-76	106	3	2	2	2	2	2	Moderate
215	Use of eCompliance, an innovative biometric system for monitoring of tuberculosis treatment in rural Uganda	2015	112	Snidal2015	Uganda	1	TB patients	Community (pharmacy)	Prospective	6	3	No	Reminders and tracers	digital health	6.6	Treatment success	6	142	29	36	79	106	3	2	2	2	2	2	Moderate
217	Use of eCompliance, an innovative biometric system for monitoring of tuberculosis treatment in rural Uganda	2015	112	Snidal2015	Uganda	1	TB patients	Community (pharmacy)	Prospective	6	3	No	Reminders and tracers	digital health	6.6	Treatment Completion	6.2	142	20	36	30	106	3	2	2	2	2	2	Moderate
218	Tuberculosis control in a socially vulnerable area: a community intervention beyond DOT in a Brazilian favela	2013	113	Soares2013	Brazil.	1	TB patients and TB suspects	Community	before and after intervention study	4	2	No	Comprehensive	Comminity-based intervention	6.4	Treatment success	6	2623	1473	1771	576	852	3	1	2	2	1	3	Weak
220	Pilot randomized trial of nutritional supplementation in patients with tuberculosis and HIV-tuberculosis coinfection receiving directly observed short-course chemotherapy for tuberculosis	2011	115	Sudarsanam2011	India	1	TB with and without HIV coinfection	Facility(clinic)	RCT	1	1	No	Incentives and enablers	Incentvies	6.11	Treatment success	6	77	34	35	37	42	1	1	2	3	1	2	Moderate
222	Intervention to increase detection of childhood tuberculosis in Bangladesh	2012	116	Talukder2012	Bangladesh	1	children with TB	Facility(microscopy centres)	Cluster RCT	2	1	No	Education&Knowledge	Education and counselling	2.2	TB diagnosis	2	3460	175	1577	130	1883	1	1	1	2	1	3	Moderate	0
221	Intervention to increase detection of childhood tuberculosis in Bangladesh	2012	116	Talukder2012	Bangladesh	1	children with TB	Facility(microscopy centres)	Cluster RCT	2	1	No	Educatioin&knowledge	Education	3.5	Linkage to Care	3	771	221	395	165	376	1	1	1	2	1	3	Moderate	0
225	Home Based Care as an Approach to Improve the Efficiency of treatment for MDR Tuberculosis: A Quasi-Experimental Pilot Study	2017	117	Taneja2017	India	1	Patients with MDR Tuberculosis	Facility(clinic)	quasi-experimental study	5	2	No	Home-based care	Home-based care	6.9	Treatment Completion	6.2	70	13	32	9	38	2	1	2	2	3	2	Moderate
224	Home Based Care as an Approach to Improve the Efficiency of treatment for MDR Tuberculosis: A Quasi-Experimental Pilot Study	2017	117	Taneja2017	India	1	Patients with MDR Tuberculosis	Facility(clinic)	quasi-experimental study	5	2	No	Home-based care	Home-based care	6.9	Cured	6.1	70	7	32	5	38	2	1	2	2	3	2	Moderate
223	Home Based Care as an Approach to Improve the Efficiency of treatment for MDR Tuberculosis: A Quasi-Experimental Pilot Study	2017	117	Taneja2017	India	1	Patients with MDR Tuberculosis	Facility(clinic)	quasi-experimental study	5	2	No	Home-based care	Home-based care	6.9	Treatment success	6	70	20	32	14	38	2	1	2	2	3	2	Moderate
A26	Outcomes and implementation challenges of using daily treatment regimens with an innovative adherence support tool among HIV-infected tuberculosis patients in Karnataka, India: a mixedmethods study	2019	A26	Thekkur, Pruthu2019	India	1	HIV-TB patients	Facility (ART clinic)	Mixed methods	2	2	Yes	Pilot new care package made up of 3 components among TB infected PLHIV. Care package consist of: Daily regimens, a single-window treatment system (patients are given both anti-tubular treatment "ATT" and ART medication at the ART centres during their monthly visits), and 99DOTS (99DOTS: It is an innovative mHealth tool that uses basic mobile phones to monitor and improve adherence to TB drugs)	Digital Health, and integrated with HIV care	4.3	treatment outcome (cured, treatment completed)	4	1606	605	870	736	961	Successful outcome (cured, completed treatment)	Unsuccessful outcome (treatment failure, lost-to-follow-up, died, transferred, etc)	proportions
229	Effectiveness of a Strategy to Improve Adherence to Tuberculosis Treatment in a Resource-Poor Setting: A Cluster Randomized Controlled Trial	2007	119	Thiam, S.2007	Senegal	1	Newly diagnosed TB patient in Segnal	Facility(health centers)	Cluster RCT	2	1	No	Improved health services	Comphensive care	6.5	Treatment Completion	6.2	1522	33	778	43	744	1	1	1	2	2	1	Strong
227	Effectiveness of a Strategy to Improve Adherence to Tuberculosis Treatment in a Resource-Poor Setting: A Cluster Randomized Controlled Trial	2007	119	Thiam, S.2007	Senegal	1	Newly diagnosed TB patient in Segnal	Facility(health centers)	Cluster RCT	2	1	No	Improved health services	Comphensive Interventions	6.5	Treatment success	6	1522	682	778	563	744	1	1	1	2	2	1	Strong
228	Effectiveness of a Strategy to Improve Adherence to Tuberculosis Treatment in a Resource-Poor Setting: A Cluster Randomized Controlled Trial	2007	119	Thiam, S.2007	Senegal	1	Newly diagnosed TB patient in Segnal	Facility(health centers)	Cluster RCT	2	1	No	Improved health services	Comphensive Interventions	6.5	Cured	6.1	1522	649	778	520	744	1	1	1	2	2	1	Strong
230	Alcohol intervention strategy among tuberculosis patients: a pilot study from South India	2017	120	Thomas, B.2017	India	1	TB patients	TB registeries	Cluster RCT	2	1	No	Alcohol intervention	alcohol and tobacco control	6.2	Treatment success	6	298	98	113	115	185	1	1	1	2	2	3	Moderate
232	Implementation and outcomes of an active defaulter tracing system for HIV, prevention of mother to child transmission of HIV (PMTCT), and TB patients in Kibera, Nairobi, Kenya	2011	121	Thomson2011	Kenya	1	HIV, PMTCT, TB, and HIV/TB co-infected patients receiving treatment	Facility(clinic)	Retrospective	6	3	Yes	Reminders and tracers	digital health	6.6	Treatment Success	6	596	316	461	81	135	3	2	2	2	2	2	Moderate
A27	An Innovative Public–Private Mix Model for Improving Tuberculosis Care in Vietnam: HowWell Are We Doing?	2019	A27	Thu, Thuong Do2019	Vietnam	1	Hospital patients	Facility (Private healthcare provider)	Mixed methods	2	2	No	All out-patients attending the selected departments (Endocrinology, Otolaryngology, and Respiratory medicine) were screened for symptoms such as cough, hemoptysis, chest pain and dyspnea, fever, fatigue and unexpected weight loss. Individuals who had any of these symptoms or who had a history of contact with TB were requested to undergo chest radiography	Collaboration	2.1	Diagnosis	2	2739	103	368	7	2371	Case finding	cured and treatment completed	percentages
236	Has TB CARE I sputum transport improved access to culture services for retreatment tuberculosis patients in Zimbabwe?	2018	122	Timire2018	Zimbabwe, Southern African	1	retreatment tuberculosis	Facility	pre and post intervention study	4	2	No	Improved health services	Sputum sampling instructions	2.3	Case detection	2	303	22	187	14	116	1	1	2	2	1	3	Moderate
235	Has TB CARE I sputum transport improved access to culture services for retreatment tuberculosis patients in Zimbabwe?	2018	122	Timire2018	Zimbabwe, Southern African	1	retreatment tuberculosis	Facility	pre and post intervention study	4	2	No	Improved health services	Improved facility TB care	6.10	Treatment Completion	6.2	303	51	187	30	116	1	1	2	2	1	2	Strong
234	Has TB CARE I sputum transport improved access to culture services for retreatment tuberculosis patients in Zimbabwe?	2018	122	Timire2018	Zimbabwe, Southern African	1	retreatment tuberculosis	Facility	pre and post intervention study	4	2	No	Improved health services	Improved facility TB care	6.10	Cured	6.1	303	71	187	24	116	1	1	2	2	1	2	Strong
233	Has TB CARE I sputum transport improved access to culture services for retreatment tuberculosis patients in Zimbabwe?	2018	122	Timire2018	Zimbabwe, Southern African	1	retreatment tuberculosis	Facility	pre and post intervention study	4	2	No	Improved health services	Improved facility TB care	6.10	Treatment success	6	303	122	187	54	116	1	1	2	2	1	2	Strong
238	Effectiveness of a conditional cash transfer programme on TB cure rate: a retrospective cohort study in Brazil	2016	124	Torrens2016	Brazil	1	patients newly diagnosed with TB	Facility	pre and post intervention study	4	3	No	incentives	Incentives	6.11	Cured	6.1	7255	4752	5788	1128	1467	1	1	1	1	1	1	Strong
239	An intervention programme for the management of multidrug-resistant tuberculosis in France.	2006	125	Uffredi2006	France	2	MDR-TB patients	Community	pre and post intervention study	4	2	No	Education&knowledge	Education&knowledge	6.7	Cured	6.1	78	23	33	26	45	1	1	2	2	3	2	Moderate	0
A28	Economic support intervention improves tuberculosis treatment outcomes in rural Nigeria	2017	A28	Ukwaja, K N2017	Nigeria	1	tuberculosis (TB) patients	Facility (rural not-for-profit, faith-based, secondary-care facility)	prosperctive non-randomized intervention	2	2	No	The intervention aimed to mitigate the direct costs of TB treatment-seeking, comprising direct medical costs (registration, consultation, X-ray and laboratory testing and medications) and direct non-medical costs (transportation, food, accommodation, care giver and other costs) incurred during diagnosis and treatment, and to increase treatment adherence.	Incentives	4.8	treatment adherence, cured, treatment completed	4	294	104	121	123	173	Cured, treatment completed		proportions
240	Contact tracing and population screening for tuberculosis – who should be assessed?	2011	126	Underwood2011	United Kingdom	2	contacts of TB suspects	Community	cohort study	6	3	No	contact tracing		1	Case detection	2	968	59	646	10	322	3	2	2	2	2	2	Moderate	0
241	Training community care workers to provide comprehensive TB/HIV/PMTCT integrated care in KwaZulu-Natal: lessons learnt	2012	127	Uwimana2012	South Africa	1	contacts of index case who had smear-positive pulmonary, smear-negative pulmonary or nonpulmonary tuberculosis	Community	Cluster RCT	2	1	Yes	Educatioin&knowledge	Community case-finding	1.2	TB testing	1	9782	1575	3556	627	6226	1	1	1	2	1	2	Strong
242	Training community care workers to provide comprehensive TB/HIV/PMTCT integrated care in KwaZulu-Natal: lessons learnt	2012	127	Uwimana2012	South Africa	1	contacts of index case who had smear-positive pulmonary, smear-negative pulmonary or nonpulmonary tuberculosis	Community	Cluster RCT	2	1	Yes	Educatioin&knowledge	Staff Training	3.9	Linkage to Care	3	19067	4038	5588	6600	13479	1	1	1	2	1	2	Strong
243	Community-based intervention to enhance provision of integrated TB-HIV and PMTCT services in South Africa	2013	128	Uwimana2013	South Africa	1	household in the targeted research areas	Community	before and after intervention study	4	2	Yes	Improved health services	Community case-finding	1.2	TB testing	1	3584	1253	1976	420	1608	1	1	1	2	1	2	Strong
244	Community-based intervention to enhance provision of integrated TB-HIV and PMTCT services in South Africa	2013	128	Uwimana2013	South Africa	1	household in the targeted research areas	Community	before and after intervention study	4	2	Yes	Improved health services	Commnity-based care	3.3	Linkage to Care	3	3453	445	1876	12	1577	1	1	1	2	1	2	Strong
245	Assessment of clinical pharmacist intervention to improve compliance and health care outcomes of tuberculosis patients	2012	129	Venkatapraveen2012	Gulbarga	1	Pulmonary tuberculosis patients	Facility(hospital)	RCT	1	1	No	Education&Counselling	Staff Training	6.14	Cured	6.1	114	46	57	25	57	1	1	1	2	1	2	Strong
A29	A comparative impact evaluation of two human resource models for communitybased active tuberculosis case finding in Ho Chi Minh City, Viet Nam	2020	A29	Vo, Luan Nguyen Quang2020	Vietnam	1	Community health workers	Community (district)	controlled intervention study	2	2	No	Engaged CHWs as salaried employees (3 districts) or incentivized volunteers (3 districts) to conduct ACF among contacts of people with TB and urban priority groups.	Community case-finding	1.2	case finding	1	321020	582	220995	724	100025	increase in all forms of TB notifications in the intervention area	difference in All forms TB additionality between the two human resource models	percentage
246	Pilot implementation of a contact tracing intervention for tuberculosis case detection in Kisumu County, Kenya	2016	130	Volkmann2016	Kenya	1	Index cases	Facility(clinic)	pre and post intervention study	4	2	No	contact tracing	Community case-finding	1.2	TB testing	1	352	163	163	187	189	1	1	1	2	2	2	Strong
247	Pilot implementation of a contact tracing intervention for tuberculosis case detection in Kisumu County, Kenya	2016	130	Volkmann2016	Kenya	1	Index cases	Facility(clinic)	pre and post intervention study	4	2	No	contact tracing	ACF	3.1	Linkage to Care	3	124	23	36	30	88	1	1	1	2	2	2	Strong
A30	SMS nudges as a tool to reduce tuberculosis treatment delay and pretreatment loss to follow-up. A randomized controlled trial	2019	A30	Wagstaff, Adam2019	South Africa	1	TB patients	Facility (clinics)	RCT	1	1	Yes	Intervention group received a simple SMS reminder to return to the clinic to collect their TB test results or/ a longer SMS message reminding them to return to the clinic, and that people die unnecessarily from TB because it can be cured	Digital Health	3.5	linkage to care	3	506	331	405	78	101	return-to-clinic and treatment initiation (intent-to-treat)		proportion
248	Model collaboration between hospitals and public health system to improve tuberculosis control in China	2009	131	Wang 2009	China	1	TB patients	Community	pre and post intervention study	4	2	No	Health system strenthening	Collaboration	2.1	TB diagnosis	2	1450	817	857	252	593	3	1	3	2	1	2	Weak
249	Model collaboration between hospitals and public health system to improve tuberculosis control in China	2009	131	Wang 2009	China	1	TB patients	Community	pre and post intervention study	4	2	No	Health system strenthening	Collaboration between different sectors	3.2	Linkage to Care	3	1243	564	678	335	565	3	1	3	2	1	2	Weak
250	Providing financial incentives to rural-to-urban tuberculosis migrants in Shanghai: an intervention study	2012	132	Wei2012	China	1	rural-to-urban tuberculosis migrants	Factility(hospital)	Interventional study	4	2	No	incentives	Incentives	6.11	Treatment Completion	6.2	183	80	90	71	93	3	1	2	2	3	1	Moderate
251	An intervention of active TB case finding among smokers attending routine primary care facilities in China: an exploratory study	2015	133	Wei2015	China	1	smokers from para-urban communitie	Factility(hospital)	quasi-experimental study	5	2	No	Active Case Finding	Improve facility TB care	2.5	TB diagnosis	2	293386	20	88873	14	204513	1	1	1	2	1	2	Strong
255	A clinical trial of a financial incentive to go to the tuberculosis clinic for isoniazid after release from jail.	1998	135	White1998	United States	2	People released from Jail with latent tuberculosis	Community(Jail)	RCT	1	1	No	incentives	incentives	3.7	Linkage to Care	3	61	8	31	7	30	1	1	1	2	1	1	Strong
257	Randomized Controlled Trial of Interventions to Improve Follow-up for Latent Tuberculosis Infection After Release From Jail	2002	136	White2002	United States	2	People released from Jail with latent tuberculosis	Community(Jail)	RCT	1	1	No	incentives	incentives	3.7	Linkage to Care	3	218	42	114	25	104	1	1	1	2	1	2	Strong	0
256	Randomized Controlled Trial of Interventions to Improve Follow-up for Latent Tuberculosis Infection After Release From Jail	2002	136	White2002	United States	2	People released from Jail with latent tuberculosis	Community(Jail)	RCT	1	1	No	Education&Counselling		2.1	Linkage to Care	3	211	40	107	25	104	1	1	1	2	1	2	Strong	0
258	Randomized Controlled Trial of Interventions to Improve Follow-up for Latent Tuberculosis Infection After Release From Jail	2002	136	White2002	United States	2	People released from Jail with latent tuberculosis	Community(Jail)	RCT	1	1	No	incentives	Incentives	6.11	Treatment Completion	6.2	216	14	113	12	103	1	1	1	2	1	2	Strong	0
259	Randomized Controlled Trial of Interventions to Improve Follow-up for Latent Tuberculosis Infection After Release From Jail	2002	136	White2002	United States	2	People released from Jail with latent tuberculosis	Community(Jail)	RCT	1	1	No	Education&Counselling		2.1	Treatment Completion	6.2	209	24	106	12	103	1	1	1	2	1	2	Strong	0
261	Improving tuberculosis therapy completion after jail: translation of research to practice	2005	137	White2005	United States	2	People released from Jail with latent tuberculosis	Community(Jail)	cohort study	6	3	No	education&knowledge, incentives	Comphensive Care	3.4	Linkage to Care	3	268	34	104	25	164	1	2	1	3	1	3	Weak
260	Improving tuberculosis therapy completion after jail: translation of research to practice	2005	137	White2005	United States	2	People released from Jail with latent tuberculosis	Community(Jail)	cohort study	6	3	No	education&knowledge, incentives	Comprehensive	6.5	Treatment Completion	6.2	59	16	34	7	25	1	2	1	3	1	3	Weak	0
263	Treatment outcomes of TB-infected individuals attending public sector primary care clinics in rural Liberia from 2015 to 2017: a retrospective cohort study.	2018	138	Wickett2018	Grand Gedeh and Maryland, Liberia	1	TB-infected individuals attending public sector primary care clinics	Factility(hospital)	cohort study	6	3	No	Household visits	Community-based care	6.4	Cured	6.1	560	138	471	26	89	1	2	2	3	1	2	Moderate
262	Treatment outcomes of TB-infected individuals attending public sector primary care clinics in rural Liberia from 2015 to 2017: a retrospective cohort study.	2018	138	Wickett2018	Grand Gedeh and Maryland, Liberia	1	TB-infected individuals attending public sector primary care clinics	Factility(hospital)	cohort study	6	3	No	Household visits	Community-based care	6.4	Treatment success	6	560	359	471	55	89	1	2	2	3	1	2	Moderate
264	Treatment outcomes of TB-infected individuals attending public sector primary care clinics in rural Liberia from 2015 to 2017: a retrospective cohort study.	2018	138	Wickett2018	Grand Gedeh and Maryland, Liberia	1	TB-infected individuals attending public sector primary care clinics	Factility(hospital)	cohort study	6	3	No	Household visits	Community-based care	6.4	Treatment Completion	6.2	560	221	471	29	89	1	2	2	3	1	2	Moderate
268	A randomized controlled study of socioeconomic support to enhance tuberculosis prevention and treatment, Peru	2017	139	Wingfield2017	Peru	1	household contacts of tuberculosis patients and TB patiennts	Facility(clinic)	RCT	1	1	No	education, other (screening)	incentives	3.7	Treatment uptake	3	410	91	206	53	204	1	1	2	3	1	1	Moderate
267	A randomized controlled study of socioeconomic support to enhance tuberculosis prevention and treatment, Peru	2017	139	Wingfield2017	Peru	1	household contacts of tuberculosis patients and TB patiennts	Facility(clinic)	RCT	1	1	No	education, other (screening)	Incentives	6.11	Treatment Completion	6.2	282	16	135	23	147	1	1	2	3	1	1	Moderate
266	A randomized controlled study of socioeconomic support to enhance tuberculosis prevention and treatment, Peru	2017	139	Wingfield2017	Peru	1	household contacts of tuberculosis patients and TB patiennts	Facility(clinic)	RCT	1	1	No	education, other (screening)	Incentives	6.11	Cured	6.1	282	71	135	55	147	1	1	2	3	1	1	Moderate
265	A randomized controlled study of socioeconomic support to enhance tuberculosis prevention and treatment, Peru	2017	139	Wingfield2017	Peru	1	household contacts of tuberculosis patients and TB patiennts	Facility(clinic)	RCT	1	1	No	education, other (screening)	Incentives	6.11	Treatment success	6	282	87	135	78	147	1	1	2	3	1	1	Moderate
269	A medication adherence enhancement program for persons with pulmonary tuberculosis: A randomized RCT	2015	140	Wongduan2015	Thailand	1	persons with pulmonary tuberculosis	Factility(hospital)	RCT	1	1	No	education & knowledge; digital health	Comphensive Interventions	6.5	Treatment success	6	50	25	25	24	25	1	1	1	1	1	1	Strong
270	A medication adherence enhancement program for persons with pulmonary tuberculosis: A randomized RCT	2015	140	Wongduan2015	Thailand	1	persons with pulmonary tuberculosis	Factility(hospital)	RCT	1	1	No	education & knowledge; digital health	Comphensive Interventions	6.5	Cured	6.1	50	23	25	20	25	1	1	1	1	1	1	Strong
271	A medication adherence enhancement program for persons with pulmonary tuberculosis: A randomized RCT	2015	140	Wongduan2015	Thailand	1	persons with pulmonary tuberculosis	Factility(hospital)	RCT	1	1	No	education & knowledge; digital health	Comprehensive care	6.5	Treatment Completion	6.2	50	2	25	4	25	1	1	1	1	1	1	Strong
272	Evaluating the effects of providing financial incentives to tuberculosis patients and health providers in China	2008	141	Yao2008	China	1	TB patients	Community	Cluster RCT	2	1	No	incentives	Incentives	6.11	Treatment Completion	6.2	9193	5279	5448	3629	3745	1	1	1	2	1	2	Strong
273	Learning from a cluster randomized controlled trial to improve healthcare workers' access to prevention and care for tuberculosis and HIV in Free State, South Africa: the pivotal role of information systems	2016	142	Yassi2016	South Africa	1	healthcare workers with TB	Factility(hospital)	Cluster RCT	2	1	Yes	Education&knowledge, other(HIV treatment)	Digital Health	1.3	TB testing	1	1372	153	688	70	684	1	1	3	2	1	2	Moderate
274	Learning from a cluster randomized controlled trial to improve healthcare workers' access to prevention and care for tuberculosis and HIV in Free State, South Africa: the pivotal role of information systems	2016	142	Yassi2016	South Africa	1	healthcare workers with TB	Factility(hospital)	Cluster RCT	2	1	Yes	Education&knowledge, other(HIV treatment)	digital health	2.2	TB diagnosis	2	223	15	153	8	70	1	1	3	2	1	2	Moderate
275	Learning from a cluster randomized controlled trial to improve healthcare workers' access to prevention and care for tuberculosis and HIV in Free State, South Africa: the pivotal role of information systems	2016	142	Yassi2016	South Africa	1	healthcare workers with TB	Factility(hospital)	Cluster RCT	2	1	Yes	Education&knowledge, other(HIV treatment)	Comphensive Care	3.4	Linkage to Care	3	9535	688	3946	684	5589	1	1	3	2	1	2	Moderate
276	Learning from a cluster randomized controlled trial to improve healthcare workers' access to prevention and care for tuberculosis and HIV in Free State, South Africa: the pivotal role of information systems	2016	142	Yassi2016	South Africa	1	healthcare workers with TB	Factility(hospital)	Cluster RCT	2	1	Yes	Education&knowledge, other(HIV treatment)	Comphensive Care	3.4	Treatment uptake	3	23	15	15	7	8	1	1	3	2	1	2	Moderate
280	Innovative Community-Based Approaches Doubled Tuberculosis Case Notification and Improve Treatment Outcome in Southern Ethiopia	2013	143	Yassin2013	Ethiopia	1	Citizens in targeted community	Community	pre and post intervention study	4	2	No	education&knowledge, incentives, and other	Community case-finding	2.2	TB diagnosis	2	1.35208e+07	7071	5.56772e+06	5090	7953125	1	1	2	2	1	2	Strong
278	Innovative Community-Based Approaches Doubled Tuberculosis Case Notification and Improve Treatment Outcome in Southern Ethiopia	2013	143	Yassin2013	Ethiopia	1	Citizens in targeted community	Community	pre and post intervention study	4	2	No	case notification, education & knowledge, and other	Comminity-based intervention	6.4	Cured	6.1	5855	1659	2743	866	3112	1	1	2	2	1	2	Strong
277	Innovative Community-Based Approaches Doubled Tuberculosis Case Notification and Improve Treatment Outcome in Southern Ethiopia	2013	143	Yassin2013	Ethiopia	1	Citizens in targeted community	Community	pre and post intervention study	4	2	No	case notification, education & knowledge, and other	Comminity-based intervention	6.4	Treatment success	6	5855	2530	2743	2358	3112	1	1	2	2	1	2	Strong
279	Innovative Community-Based Approaches Doubled Tuberculosis Case Notification and Improve Treatment Outcome in Southern Ethiopia	2013	143	Yassin2013	Ethiopia	1	Citizens in targeted community	Community	pre and post intervention study	4	2	No	case notification, education & knowledge, and other	Comminity-based intervention	6.4	Treatment Completion	6.2	5855	871	2743	1492	3112	1	1	2	2	1	2	Strong
282	Involving private practitioners in the Indian tuberculosis programme: a randomised trial	2018	144	Yellappa2018	India	1	presumptive pulmonary TB (PTB) cases	Facility (pritvate)	RCT	1	1	No	Health system strenthening	Collaboration	1.1	TB testing	1	15163	557	6963	164	8200	1	1	2	2	1	2	Strong
281	Involving private practitioners in the Indian tuberculosis programme: a randomised trial	2018	144	Yellappa2018	India	1	presumptive pulmonary TB (PTB) cases	Facility (pritvate)	RCT	1	1	No	Health system strenthening	Collaboration	2.1	TB diagnosis	2	1400	98	700	42	700	1	1	2	2	1	2	Strong
283	Involving private practitioners in the Indian tuberculosis programme: a randomised trial	2018	144	Yellappa2018	India	1	presumptive pulmonary TB (PTB) cases	Facility (pritvate)	RCT	1	1	No	Health system strenthening	Collaboration between different sectors	3.2	Linkage to Care	3	189	55	94	40	95	1	1	2	2	1	2	Strong
284	Voluntary counselling HIV testing and adjunctive cotrimoxazole reduces mortality in tuberculosis patients in Thyolo Malawi.	2003	145	Zachariah2003	Malawi	1	TB patients	Facility(clinic)	cohort study	6	3	Yes	Education&knowledge; other (HIV testing and treatment)	Education and counselling	6.7	Treatment Completion	6.2	1986	701	1061	524	925	1	2	1	3	2	1	Moderate
285	Improving Tuberculosis Screening and Isoniazid Preventative Therapy in an HIV Clinic in Addis Ababa, Ethiopia	2013	146	Zaeh2013	Ethiopia	1	Patients in HIV clinic	Facility(clinic)	pre and post intervention study	4	2	Yes	Educatioin&knowledge	Education&Counselling	1.4	TB testing	1	738	297	315	91	423	1	1	1	2	3	2	Moderate
286	Improving Tuberculosis Screening and Isoniazid Preventative Therapy in an HIV Clinic in Addis Ababa, Ethiopia	2013	146	Zaeh2013	Ethiopia	1	Patients in HIV clinic	Facility(clinic)	pre and post intervention study	4	2	Yes	case notification, education & knowledge, and other	Comphensive Care	3.4	Treatment uptake	3	278	187	230	2	48	1	1	1	2	3	2	Moderate
287	Enhancing the management of cross-regional transfer of floating Tuberculosis cases by active follow-up and communication	2011	147	Zhu2011	China	1	tuberculosis patients	Facility(clinic)	pre and post intervention study	4	2	No	Education&Counselling	Patient navigators and traffereal	3.8	Linkage to Care	3	1131	110	594	94	537	1	1	2	2	1	2	Strong
288	Enhancing the management of cross-regional transfer of floating Tuberculosis cases by active follow-up and communication	2012	148	Zhu2012	China	1	tuberculosis patients	Facility(clinic)	pre and post intervention study	4	2	No	Education&Counselling	Patient navigators and traffereal	3.8	Treatment uptake	3	204	66	110	47	94	1	1	2	2	1	2	Strong
289	Incremental cost-effectiveness of improving treatment results among migrant tuberculosis patients in Shanghai	2013	149	Zou2013	China	1	Migrant tuberculosis patients	Facility(clinic)	pre and post intervention study	4	2	No	Incentives (COMDIS project)	Incentives	6.11	Treatment Completion	6.2	233	80	90	111	143	1	1	2	2	3	2	Moderate
290	Incremental cost-effectiveness of improving treatment results among migrant tuberculosis patients in Shanghai	2013	149	Zou2013	China	1	Migrant tuberculosis patients	Facility(clinic)	pre and post intervention study	4	2	No	Incentives (Global fund project)	Incentives	6.11	Treatment Completion	6.2	328	153	173	113	155	1	1	2	2	3	2	Moderate
291	Experiences of a community-based tuberculosis treatment programme in Namibia: A comparative cohort study.	2009	150	Zvavamwe2009	Namibia	1	TB patients	Community	quasi-experimental study	5	3	No	Task shifting	Community-based interventino	6.4	Cured	6.1	332	277	308	16	24	1	1	3	3	1	3	Weak
292	Outreach education for integration of HIV/AIDS care, antiretroviral treatment, and tuberculosis care in primary care clinics in South Africa: PALSA PLUS pragmatic cluster randomised trial	2011	151	Zwarenstein2011	South Africa	1	patients on HIV/AIDS care, antiretroviral treatment, and tuberculosis care in primary care clinics	Facility(clinic)	Cluster RCT	2	1	Yes	Educatioin&knowledge	Education&Counselling	2.3	TB diagnosis	2	10136	417	5793	245	4343	1	1	1	2	1	1	Strong

## Sheet: Adherence
A22	Video observed therapy (VOT) and medication adherence for TB patients: RCT in Moldova	2020	A22	Ravenscroft, Luke2020	Moldova	1	Tuberculosis patients	Facility (TB clinic)	RCT	1	1	No	video - observed - therapy, received food voucher incentives to facilitate adherence	Digital Health	4.3	treatment adherence	4.2	197	85	98	93	99	Adherence	Treatment side effects, treatment success	proportions
175	A patient education program to improve adherence rates with antituberculosis drug regimens	1990	89	Morisky1990	United States	2	Patients with or without active TB	community -(districts with slums)	RCT	1	1	No	Incentives & education		8	Treatment Adherence	5	88	37.84	43	36.45	45	1	1	1	3	1	1	Moderate
176	A patient education program to improve adherence rates with antituberculosis drug regimens	1990	89	Morisky1990	United States	2	Patients with or without active TB	community -(districts with slums)	RCT	1	1	No	Incentives & education		8	Treatment Adherence	5	117	37.12	58	27.73	59	1	1	1	3	1	1	Moderate
29	A Randomized, Controlled Trial of Interventions to Improve Adherence to Isoniazid Therapy to Prevent Tuberculosis in Injection Drug Users	2001	17	Chaisson2001	United States	2	Injection drug users	Facility(hospital)	RCT	1	1	No	Education&Counselling		2.1	Treatment adherence	5	201	51	101	77	100	1	1	1	3	1	2	Moderate
231	Alcohol intervention strategy among tuberculosis patients: a pilot study from South India	2017	120	Thomas, B.2017	India	1	TB Patients	TB registeries	Cluster RCT	2	1	No	Tobacco Cessation		7	Treatment adherence	5	277	41	104	31	173	1	1	1	2	2	3	Moderate
18	Assessment of the effectiveness of a home-based careprogram for patients coinfected with tuberculosis and human immunodeficiency virus after discharge from a reference hospital in South-Eastern Brazil	2010	10	Bento2010	Brazil	1	patients coinfected with tuberculosis and human immunodeficiency virus	Community(home)	cohort study	6	3	Yes	Home-based care		5.3	Treatment adherence	5	240	32	57	72	183	2	2	1	2	2	2	Strong
226	Automated telephone reminders in tuberculosis care	1994	118	Tanke1994	United States	2	patient scheduled for appointments for TB treatment	Facility(clinic)	quasi-experimental study	5	2	No	Reminders and tracers		3	Treatment Adherence	5	615	328	490	63	125	2	1	2	2	3	2	Moderate
46	Effect of pharmacist-led patient education on adherence to tuberculosis treatment	2007	26	Clark2007	Turkey	1	first-time tuberculosis patients	Facility(hospital)	RCT	1	1	No	Education&Counselling		2.1	Adherence	5	114	30	56	17	58	1	1	2	2	1	2	Strong
146	Effectiveness of Electronic Reminders to Improve Medication Adherence in Tuberculosis Patients: A Cluster-Randomised Trial	2015	76	Liu2015	China	1	TB patient	Facility(clinic)	Cluster RCT	2	1	No	Digital Health		3	adherence (definition 1)	5	4464.31	1161.18	2563.31	809.826	1901	1	1	1	2	1	1	Strong
145	Effectiveness of Electronic Reminders to Improve Medication Adherence in Tuberculosis Patients: A Cluster-Randomised Trial	2015	76	Liu2015	China	1	TB patient	Facility(clinic)	Cluster RCT	2	1	No	Digital Health		3	adherence (definition 2)	5	4464	1571	2563	809.826	1901	1	1	1	2	1	1	Strong
147	Effectiveness of Electronic Reminders to Improve Medication Adherence in Tuberculosis Patients: A Cluster-Randomised Trial	2015	76	Liu2015	China	1	TB patient	Facility(clinic)	Cluster RCT	2	1	No	Digital Health		3	adherence (definition 3)	5	5317	2357.04	3416	809.826	1901	1	1	1	2	1	1	Strong
163	Food incentives to improve completion of tuberculosis treatment: randomised controlled trial in Dili, Timor-Leste	2009	83	Martins2009	Timor-Leste	1	Participants started standard tuberculosis treatment	Facility(clinic)	RCT	1	1	No	incentives		4	Treatment adherence	5	265	126.48	129	119.97	136	2	1	1	1	1	3	Moderate
186	Impact of community participation on treatment outcomes and compliance of DOTS patients in Iraq	2003	94	Niazi2003	Iraq	1	tuberculosis patients undergoing directly-observed therapy, short course (DOTS)	Community	RCT	1	1	No	Home-based care		5.3	Treatment Aherence	5	172	86	86	12	86	1	1	2	2	2	2	Strong
135	Impact of Physician’s Education on Adherence to Tuberculosis Treatment for Patients of Low Socioeconomic Status in Bangladesh	2013	73	Lee2013	Bangladesh	1	TB patient with low-income status	Factility(hospital)	pre and post intervention study	4	2	No	Education&Counselling		2.1	Treatment adherence	5	354	125	156	139	198	2	1	1	2	1	3	Modearte
252	Impact of programmatic intervention on the treatment complaince of patients with HIV/TB dual infections	2016	134	Wei2016	China	1	HIV/TB dural infection patients	Factility(hospital)	RCT	1	1	Yes	Knowledge&education, other (care and treatment)		8	Treatment adherence	5	90	41	45	30	45	1	1	3	2	1	3	Weak
253	Impact of programmatic intervention on the treatment complaince of patients with HIV/TB dual infections	2016	134	Wei2016	China	1	HIV/TB dural infection patients	Factility(hospital)	RCT	1	1	Yes	Knowledge&education, other (care and treatment)		8	Treatment adherence	5	90	37	45	26	45	1	1	3	2	1	3	Weak
254	Impact of programmatic intervention on the treatment complaince of patients with HIV/TB dual infections	2016	134	Wei2016	China	1	HIV/TB dural infection patients	Factility(hospital)	RCT	1	1	Yes	Knowledge&education, other (care and treatment)		8	Treatment adherence	5	90	33	45	19	45	1	1	3	2	1	3	Weak
117	Improvement of district hospital service system to increase treatment adherence among tuberculosis patients in Pakistan	2011	65	Khan2011	Pakistan	1	newly diagnosed TB patients	Facility(hospital)	pre and post intervention study		2	No	Improved health services		5.1	Treatment Adherence	5	271	96	172	23	99	1	1	1	3	1	3	Weak
203	Involving community partners in the management of tuberculosis among drug users	2011	103	R. Duarte2011	Portugal	2	drug users in TB treatment	Facility(clinic)	pre and post intervention study	4	2	Yes	Community Partners		5.2	Adherence	5	141.072	45	59.0717	43	82	1	1	2	2	3	2	Strong
237	Psychological and Educational Intervention to Improve Tuberculosis Treatment Adherence in Ethiopia Based on Health Belief Model: A Cluster Randomized Control Trial	2016	123	Tola2016	Ethiopia	1	TB patients	Facility(clinic)	Cluster RCT	2	1	No	Education&Counselling		2.1	Treatment adherence	5	641	311	344	222	297	1	1	1	2	1	1	Strong
107	Psychosocial Support Improves Treatment Adherence Among MDR-TB Patients: Experience from East Kazakhstan	2013	59	Kaliakbarova2013	Kazakhstan	1	TB patients	Facility(clinic)	pre and post intervention study	4	2	No	Education&Knowledge		2.1	Treatment adherence	5	852	413	426	204	426	3	1	2	3	2	2	Weak
61	Shared vision--a health education project designed to enhance adherence to anti-tuberculosis treatment	1997	34	Dick1997	South Africa	1	TB patients visiting two local health clinics in Cape Town	Facility(clinic)	cohort study	3	3	No	Education&Counselling		2.1	Treatment adherence	5	120	48	60	38	60	2	2	3	2	1	3	Moderate
A11	Telemedicine Technologies and Tuberculosis Management: A Randomized Controlled Trial.	2020	A11	Guo2020	India	1	TB patients	Facility (Hospital)	Randomised control trial	1	1	No	VOT(video observed therapy)		3	treatment completion	5	810	405	405	405	405	TB treatment result	treatment adherence, patient satisfaction	proportion
89	Text messaging to decrease tuberculosis treatment attrition in TB-hiV coinfection in Uganda	2017	51	Hermans2017	Uganda	1	HIV infected TB patients	Facility(clinic)	pre and post intervention study	4	2	Yes	Digital Health		3	Treatment adherence	5	485	182	183	296	302	1	1	1	3	1	2	Moderate
95	TextTB: A Mixed Method Pilot Study Evaluating Acceptance, Feasibility, and Exploring Initial Efficacy of a Text Messaging Intervention to Support TB Treatment Adherence	2013	54	Iribarren2013	Argentina	1	Patients newly diagnosed withTB who were 18 or older, and had mobile phone access	Community(home)	pilot RCT	1	1	No	Digital Health		3	Treatment Aherence	5	37	14	18	10	19	2	1	2	3	1	1	Moderate
219	The effect of dosage cards on compliance with directly observed Tuberculosis threapy in hosptial	1998	114	Sonnenberg1998	South Africa	1	TB patietns on DOTS	Facility(clinic)	pre and post intervention study	4	2	No	Education&Counselling		2.1	Treatment adherence	5	56	28	30	16	26	1	1	2	2	3	2	Moderate
190	The Effects on Tuberculosis Treatment Adherence from Utilising Community Health Workers: A Comparison of Selected Rural and Urban Settings in Kenya	2014	97	Ong'ang'o, J. R.2014	Kenya	1	Patient visiting rural and urban clinics	Facility(clinic)	cohort study	6	3	No	Educatioin&knowledge		2.2	Treatment adherence	5	2778	1237	1499	875	1279	2	2	1	2	3	3	Weak
60	Tuberculosis in the community: 1. Evaluation of a volunteer health worker programme to enhance adherence to anti-tuberculosis treatment	1996	33	Dick1996	South Africa	1	TB patients	facility (clinic)	cohort study	6	3	No	Task shifting		5.2	Treatment adherence	5	351	148	203	92	148	2	2	1	2	1	3	Moderate
39	Using mobile phones to ensure that referred tuberculosis patients reach their treatment facilities: a call that makes a difference	2017	21	Choun2017	Cambodia	1	TB patients from poor and vulnerable groups	community(villages)	pre and post intervention study	4	3	No	Digital Health		3	Treatment Aherence	5	121	33	67	23	54	3	1	3	2	1	1	Weak
A25	Smartphone-enabled video-observed versus directly observed treatment for tuberculosis: a multicentre, analyst-blinded, randomised, controlled superiority trial	2019	A25	Story, Alistair2019	UK	2	Patients with active pulmonary or non-pulmonary tuberculosis who were eligible for DOT according to local guidance	Facility (clinics)	RCT	1	1	No	Video observated therapy "VOT" (daily remote treatment observation using a smartphone app)	Digital Health	4.3	treatment adherence	5	226	78	112	35	114	Treatment adherence (successful completion of 80% or more of scheduled treatment observations in the 2 months following randomisation)	Sputum culture results at 2 months post-treatment initiation; treatment outcomes; occurrence of adverse events; patient satisfaction, etc.	proportions
A8	Smartphones can improve adherence rates for TB treatment."	2019	A8	Cook2019	England	2	Active TB patients	Facility (clinics)	randomised controlled trial	1	1	No	VOT(video observation)	Digital Health	4.3	treatment adherence	5	226	78	112	35	114	treatment success	N/A	Percentage
A21	Ensuring tuberculosis treatment adherence with a mobile-based CARE-call system in Thailand: a pilot study	2020	A21	Ratchakit-Nedsuwan, Ratchanit 2020	Thailand	1	Newly diagnosed TB patient	Community	Mixed methods	2	2	No	used a CARE-call system to monitormedication adherence. The system comprised three main component: a mobile-equipped pill box called a CARE-Box for TB patients, a mobile phone for a TB clinic health staff member, and an SIM card-based computer server.	digital Health	4.3	treatment adherence	5	100	36	50	39	50	Adherence (treatment completion)	treatment success (cured)	percentages
A14	Impact of pharmacist counseling and leaflet on the adherence of pulmonary tuberculosis patients in lungs hospital in Indonesia.	2019	A14	Karuniawati2019	indonesia	1	TB patients	Facility (Lungs hospital)	Quas-experiment quantitative study	2	2	No	counselling using leaflet	Education	4.4	treatment adherence	5	75	33	25	25	25	treatment adherence	N/A	proportion
A2	Mobile health to improve adherence to tuberculosis treatment in Khartoum state, Sudan." Journal of public health in Africa	2020	A2	Ali2020	Sudan	1	TB patients	Facility (TB treatment centers)	controlled intervention pilot study	2	2	No	SMS reminder	Digital Health	4.3	treatment adherence and uptake	5	148	70	74	66	74	treatment adherence	treatment success,Knowledge of TB disease and its treatment was defined	Percentage

## Sheet: Final Table-2021
No.	Study title	Published Year	Study No	ID	Countries	Region classification (1=LMIC, 2=HIC)	Population settings	Study settings	Study type	Study Type Code (1=RCT, 2= Cluster RCT, 3=non-RCT, 4=pre and post intervention study, 5=qusi-experimental study, 6=cohort study/prospective cohort/retrospective cohort/descriptive observational study	New study design code (1=RCT(cluster), 2=non-RCT, 3=Observational Study)	Integration with HIV care	Intervention methods ( case notification, education&knowledge, incentives, digital health, Tobacco Cessation, other)	New Intervention （1=casefinding, 2.1=Patient Education 2.2=staff training 3=digital health 4. Incentives. 5=Other (5.1=health system strengthening; improved health service; performance monitoring; private public partnership;private clinic; 5.2=task shifting; 5.3=household visits; home-based care) 6. Integrated care (HIV) 7. Tobacco&Alcohol 8. mixed	Treatment cascade (Testing, Diagnosis, linkage to care, treatment uptake, treatment adherence, cured, treatment competed)	Treatment cacade code (1=testing, 2=diagnosis, 3=linkage to care, 4=treatment uptake, 5=treatment adherence, 6=treatment success, 6.1=cured, 6.2=treatment complete, 7.1=loss to followup, 7.2=default, 8=died/mortality, 9=failure)	Total	Intervention group (x/y, %)	N=intervention	Control group (x/y, %)	N=control	Selection Bias	Study Design	Confounders	Blinding	Data Collection Methods	Withdraw	Overall
No.	Study title	Published Year	Study No	ID	Countries	Region classification (1=LMIC, 2=HIC)	Population settings	Study settings	Study type	Study Type Code (1=RCT, 2=Non RCT) Exclude observational study	New study design code (1=RCT(cluster), 2=non-RCT	Integration with HIV care	Intervention methods ( case notification, education&knowledge, incentives, digital health, Tobacco Cessation, other)	New Intervention （1.1= community-based casefinding, 1.2 facility-based case finding, 1.3 high risk group ACF 1.4 private sector, 2.1 Improve diagnose technology, 3.1=SMS notification of diagnose 3.2 registration of diagnose, patient navigator and patitent tracking, 3.3 Enhanced inter-factility communication ; 4.1=real-time electronic cellphone, 4.2 patient tracking and retention teams; 4.3 treatm…	Treatment cascade (1=testing, 2=diagnosis, 3=registered in treatment, 4=treatment success, 4.1=cured, 4.2=treatment complete, 5=recurrence free)	Treatment cacade code (1=testing, 2=diagnosis, 3=registered in treatment, 4=treatment success, 4.1=cured, 4.2=treatment complete, 5=recurrence free)	Total	Intervention group (x/y, %)	N=intervention	Control group (x/y, %)	N=control	Selection Bias	Study Design	Confounders	Blinding	Data Collection Methods	Withdraw	Overall
A1	Tuberculosis case detection by trained inmate peer educators in a resource-limited prison setting in Ethiopia: a cluster-randomised trial	2019	A1	Adane2019	Ethiopia	1	Prisoners	Community (prisons)	Cluster randomised control trial	1	1	Yes	prison inmates TB training	1	linkage to care	1	18032	75	8874	25	9158	Case detection	treatment success,pre-treatment symptom duration	Proportion, the duration of coughing in days.
A2	Mobile health to improve adherence to tuberculosis treatment in Khartoum state, Sudan." Journal of public health in Africa	2020	A2	Ali2020	Sudan	1	TB patients	Facility (TB treatment centers)	controlled intervention pilot study	2	2	No	SMS reminder	3	treatment adherence and uptake	4.2	148	70	74	66	74	treatment adherence	treatment success,Knowledge of TB disease and its treatment was defined	Percentage
A3	"Treatment outcomes among tuberculosis patients in Jeddah, Saudi Arabia: Results of a community mobile outreach directly observed Treatment, Short-course (DOTS) project, compared to a standard facility-based DOTS: A randomized controlled tria	2020	A3	Al.Sahafi2020	Saudi Arabia	1	newly diagnosed TB patients	Facility (Primary Health Care Center )	randomised control trial	1	1	No	mobile outreach teams with oral anti-TB treatment under the DOTS	6	treatment uptake and adherence	4	200	97	100	76	100	overall treatment success rate	cure rate, treatment completed, loss to-follow-up rate	proportion
A4	"Effect of tuberculosis screening and retention interventions on early antiretroviral therapy mortality in Botswana: a stepped-wedge cluster randomized trial."	2020	A4	Auld2020	Botswana	1	ART Patients	Facility (clinics)	a stepped-wedge cluster randomized trial	1	1	Yes	ICF and active tracing.Implementation of the WHO 4-symptom TB screening rule(EC phase received SOC plus components 1 (strengthened ICF) and 2 (active tracing) of the intervention package, and participants in the EC+X phase received SOC plus all three intervention package components)	6	Diagnosis	2	18584	5983	8546	8980	10047	6-month ART mortality in SOC versus EC+X	12-month ART mortality in SOC versus EC+X and 6-month ART mortality in EC versus EC+X	Mortality rate
A5	The SCIDOTS Project: Evidence of benefits of an integrated tobacco cessation intervention in tuberculosis care on treatment outcomes	2011	A5	Awaisu2011	Malaysia	1	TB patients	Facility (Chest clinics)	prospective non-randomized controlled intervention	2	2	No	conventional TB DOTS plus smoking cessation intervention (integrated intervention or SCIDOTS group)	7	treatment uptake	4	120	40	86	466	60	comparison of the proportion of patients cured of TB (cure rates) and treatment failure rates between the two treatment groups	biochemically-confirmed 7-day point prevalence abstinence (PPA) and continuous abstinence (CA) was observed over time in the intervention group	cure rate
A6	The effect of engaging unpaid informal providers on case detection and treatment initiation rates for TB and HIV in rural Malawi (Triage Plus): A cluster randomised health system intervention trial	2017	A6	Bello2017	Malawi	1	Informal healthcare workere	Community (used existing community structures)	cluster randomised interventional trial	1	1	Yes	training unpaid IPs in TB and HIV disease recognition, sputum specimen collection, appropriate referrals, and raising community awareness.	1	testing, diagnosis, linkage to care	3	410278	209564	200714	NA	NA	Treatment initiation rates for TB and Anti-Retroviral Therapy (ART)	testing rates for TB and HIV	testing rte
A7	Effect of new tuberculosis diagnostic technologies on community-based intensified case finding: a multicentre randomised controlled trial.	2017	A7	Calligaro2017	Zimbambwe, South africa	1	High TB and HIV prevalence communities	Community (local clinics, mobible Gene Xpert van)	Multicentre randomised control trial	1	1	Yes	participants underwent a package of tuberculosis diagnostics (Xpert, urine LAM, and culture) , Determine TB LAM urine test	1	testing	3	2261	435	439	413	436	TB treatment initiation	time -to-treatment initiation	Proportion
A8	Smartphones can improve adherence rates for TB treatment."	2019	A8	Cook2019	England	2	Active TB patients	Facility (clinics)	randomised controlled trial	1	1	No	VOT(video observation)	3	treatment adherence	4	226	78	112	35	114	treatment success	N/A	Percentage
A9	Effectiveness of a home-based pulmonary rehabilitation programme in pulmonary function and health related quality of life for patients with pulmonary tuberculosis: a pilot study	2014	A9	de Grass2014	South Africa	1	PTB patients	Facility (HIV/TB clinic)	A single blinded randomized control study	1	1	No	home based PRP	7	treatment completed	4.2	67	34	NA	33	NA	Pulmonary rehabilitation torelance	completion of PRp	proportion
A10	Role of community health workers in improving cost efficiency in an active case finding tuberculosis programme: an operational research study from rural Bihar, India	2020	A10	Garg2020	India	1	Presumptive TB patients	Community	Quasi-experimental design.	2	2	No	train ASHAs to identify patients with TB symptoms	1	testing, diagnosis, linkage to care	1	9895	1021483	5868	981924		case detection	cost/TB diagnosis	notification rate
A11	Telemedicine Technologies and Tuberculosis Management: A Randomized Controlled Trial.	2020	A11	Guo2020	India	1	TB patients	Facility (Hospital)	Randomised control trial	1	1	No	VOT(video observed therapy)	3	treatment completion	4	810	405	405	405	405	TB treatment result	treatment adherence, patient satisfaction	proportion
A12	Incidence of tuberculosis and the influence of surveillance strategy on tuberculosis case-finding and all-cause mortality: a cluster randomised trial in Indian neonates vaccinated with BCG	2018	A12	Jenum2018	India	1	BCG Vaccinated neonates	Community (home visits, passive surveillance)	Cluster randomised control trial	1	1	No	active surveillance	1	treatment uptake	1	4382	2215	2215	2167	2167	definite and probable TB	N/A	case finding rate
A13	Using community health workers for facility and community based TB case finding: An evaluation in central Mozambique	2020	A13	Jose2020	Mozambique	1	CHW	Community	An evaluation study	2	2	No	verbal facility based TB screening and contact tracing for TB patients by HCW in 5 intervention districts	1	testing, diagnosis	1	30	5982	5219	1877	2248	case detection	treatment success	notification rate
A14	Impact of pharmacist counseling and leaflet on the adherence of pulmonary tuberculosis patients in lungs hospital in Indonesia.	2019	A14	Karuniawati2019	indonesia	1	TB patients	Facility (Lungs hospital)	Quas-experiment quantitative study	2	2	No	counselling using leaflet	2	treatment adherence	4.2	75	33	25	25	25	treatment adherence	N/A	proportion
A15	"Improvement of tuberculosis case detection and reduction of discrepancies between men and women by simple sputum-submission instructions: a pragmatic randomised controlled trial	2007	A15	Khan2007	Pakistan	1	Suspected TB men and women	Facility (TB center)	Pragmatic randomised control trial	1	1	No	sputum submission guidance	1	testing	2	3055	1520	1520	1535	1535	the proportion of instructed and non-instructed women testing smear positive	N/A	proportion
A16	Effectiveness, acceptance and feasibility of home-based intervention model for tuberculosis contact tracing in Kashmir.	2019	A16	Khatana2019	India	1	PTB patients	Facility (TB unit)	A quasi randomized interventional study	1	1	No	fixed weekly Home visit to a fixed contact	1	Linkage to care	1	282	141	598	141	593	contact tracing	N/A	proportion
A17	Financial incentive- Does this have impact on outcome of Tuberculosis?	2020	A17	Modi, Bhavesh V 2020	India	1	TB patients	Community	cohort study	2	2	No	Register TB paitients receive monitory incentives as part of the Free Medical Aid Scheme. This scheme provides monitory incentives monthly to patients of AIDS, TB, Cancer and Leprosy	4	cured	4	896	85	87	728	809	Treatment success	Non	percentage	4.881 (1.413 - 29.87)
A18	Impact of a Daily SMS Medication Reminder System on Tuberculosis Treatment Outcomes: A Randomized Controlled Trial	2016	A18	Shama Mohammed2016	Pakistan	1	Newly-diagnosed patients with smear or bacteriologically positive pulmonary tuberculosis	Community	RCT	1	1	No	used two-way SMS reminders to encourage patients to actively engage with reminders, rather than passively read and potentially ignore them	3	cured	4.1	2207	1104	1110	1093	1097	cured	adherence	percentages
A19	Educational strategy intervention and remote supervision on the post‐discharge management of tuberculosis diagnosed in the hospital: Randomized clinical trial	2019	A19	Alice Mânica Müller2019	Brazil	1	Newly diagnosed TB patients	Community (follow up calls)	RCT	1	1	No	intervention group received free educational material regarding TB, counselling before discharge regarding the disease and the importance of follow‐up. Treatment at primary health care were monitored with phone calls every month, and were closely followed up until its outcome (cure, default, death, failure and change diagnosis).	2, 3	cure	4.1	169	80	80	89	89	cured	default	proportions
A20	Effect of the Bolsa Familia Programme on the outcome of tuberculosis treatment: a prospective cohort study	2018	A20	Oliosi, Janaina Gomes Nascimento2018	Brazil	1	Patients initiated on treatment	Facility (TB health centers)	prospective cohort study	2	2	No	Qualified patients receive cash transfer under the Bolsa Familia Programme (BFP). The programme provides financial aid for families defined as poor (per capita monthly income US$25·60–51·20) and all extremely poor families (per capita monthly income ≤$25·60	4	cure	4.1	1239	173	196	912	1043	cured	dropout，death，development of drug-resistant tuberculosis or treatment failure	proportions
A21	Ensuring tuberculosis treatment adherence with a mobile-based CARE-call system in Thailand: a pilot study	2020	A21	Ratchakit-Nedsuwan, Ratchanit 2020	Thailand	1	Newly diagnosed TB patient	Community	Mixed methods	2	2	No	used a CARE-call system to monitormedication adherence. The system comprised three main component: a mobile-equipped pill box called a CARE-Box for TB patients, a mobile phone for a TB clinic health staff member, and an SIM card-based computer server.	3	treatment adherence	4.2	100	36	50	39	50	Adherence (treatment completion)	treatment success (cured)	percentages
A22	Video observed therapy (VOT) and medication adherence for TB patients: RCT in Moldova	2020	A22	Ravenscroft, Luke2020	Moldova	1	Tuberculosis patients	Facility (TB clinic)	RCT	1	1	No	video - observed - therapy, received food voucher incentives to facilitate adherence	3	treatment adherence	4.2	197	85	98	93	99	Adherence	Treatment side effects, treatment success	proportions
A23	A pragmatic stepped-wedge cluster randomized trial to evaluate the effectiveness and cost-effectiveness of active case finding for household contacts within a routine tuberculosis program, San Juan de Lurigancho, Lima, Peru	2020	A23	Shah, Lena2020	Peru	1	Newly diagnosed TB patients enrolled in DOTS treatment	Community (district)	RCT	1	1	No	Active case finding (ACF) program, entitled “Healthy Families of TB Cases”, which includes visits by a TB program nurse to households of all newly diagnosed smear-positive TB cases enrolled in DOTS treatment. During the home visit, NTP staff evaluates all HCs for symptoms of active	1	Screening and Testing	1	3222	48	4841	81	5602	Case finding	TB incidence ratio by smear positive	ratio
A24	Active versus passive case finding for tuberculosis in marginalised and vulnerable populations in India: comparison of treatment outcomes	2019	A24	Shewade, Hemant Deepak 2019	India	1	new smear-positive pulmonary TB belonging to marginalised and vulnerable populations	Community (district)	cohort study	2	2	No	compared treatment outcomes for ACF and PCF. Programme documented treatment outcomes were prospectively tracked at the end of the intensive phase and after one year of registration in the TB treatment register and classified as favourable and unfavourable	1	cured, treatment completed	4	572	247	275	260	297	Favorable outcomes ( sum of cured and treatment complete)	unfavorable outcomes	proportions
A25	Smartphone-enabled video-observed versus directly observed treatment for tuberculosis: a multicentre, analyst-blinded, randomised, controlled superiority trial	2019	A25	Story, Alistair2019	UK	2	Patients with active pulmonary or non-pulmonary tuberculosis who were eligible for DOT according to local guidance	Facility (clinics)	RCT	1	1	No	Video observated therapy "VOT" (daily remote treatment observation using a smartphone app)	3	treatment adherence	4	226	78	112	35	114	Treatment adherence (successful completion of 80% or more of scheduled treatment observations in the 2 months following randomisation)	Sputum culture results at 2 months post-treatment initiation; treatment outcomes; occurrence of adverse events; patient satisfaction, etc.	proportions	5·48, 95% CI, 3·10–9·68
A26	Outcomes and implementation challenges of using daily treatment regimens with an innovative adherence support tool among HIV-infected tuberculosis patients in Karnataka, India: a mixedmethods study	2019	A26	Thekkur, Pruthu2019	India	1	HIV-TB patients	Facility (ART clinic)	Mixed methods	2	2	Yes	Pilot new care package made up of 3 components among TB infected PLHIV. Care package consist of: Daily regimens, a single-window treatment system (patients are given both anti-tubular treatment "ATT" and ART medication at the ART centres during their monthly visits), and 99DOTS (99DOTS: It is an innovative mHealth tool that uses basic mobile phones to monitor and improve adherence to TB drugs)	6	treatment outcome (cured, treatment completed)	4	1606	605	870	736	961	Successful outcome (cured, completed treatment)	Unsuccessful outcome (treatment failure, lost-to-follow-up, died, transferred, etc)	proportions
A27	An Innovative Public–Private Mix Model for Improving Tuberculosis Care in Vietnam: HowWell Are We Doing?	2019	A27	Thu, Thuong Do2019	Vietnam	1	Hospital patients	Facility (Private healthcare provider)	Mixed methods	2	2	No	All out-patients attending the selected departments (Endocrinology, Otolaryngology, and Respiratory medicine) were screened for symptoms such as cough, hemoptysis, chest pain and dyspnea, fever, fatigue and unexpected weight loss. Individuals who had any of these symptoms or who had a history of contact with TB were requested to undergo chest radiography	1	Diagnosis	1	2739	103	368	7	2371	Case finding	cured and treatment completed	percentages
A28	Economic support intervention improves tuberculosis treatment outcomes in rural Nigeria	2017	A28	Ukwaja, K N2017	Nigeria	1	tuberculosis (TB) patients	Facility (rural not-for-profit, faith-based, secondary-care facility)	prosperctive non-randomized intervention	2	2	No	The intervention aimed to mitigate the direct costs of TB treatment-seeking, comprising direct medical costs (registration, consultation, X-ray and laboratory testing and medications) and direct non-medical costs (transportation, food, accommodation, care giver and other costs) incurred during diagnosis and treatment, and to increase treatment adherence.	4	treatment adherence, cured, treatment completed	4	294	104	121	123	173	Cured, treatment completed		proportions
A29	A comparative impact evaluation of two human resource models for communitybased active tuberculosis case finding in Ho Chi Minh City, Viet Nam	2020	A29	Vo, Luan Nguyen Quang2020	Vietnam	1	Community health workers	Community (district)	controlled intervention study	2	2	No	Engaged CHWs as salaried employees (3 districts) or incentivized volunteers (3 districts) to conduct ACF among contacts of people with TB and urban priority groups.	1	case finding	1	321020	582	220995	724	100025	increase in all forms of TB notifications in the intervention area	difference in All forms TB additionality between the two human resource models	percentage
A30	SMS nudges as a tool to reduce tuberculosis treatment delay and pretreatment loss to follow-up. A randomized controlled trial	2019	A30	Wagstaff, Adam2019	South Africa	1	TB patients	Facility (clinics)	RCT	1	1	Yes	Intervention group received a simple SMS reminder to return to the clinic to collect their TB test results or/ a longer SMS message reminding them to return to the clinic, and that people die unnecessarily from TB because it can be cured	3	linkage to care	1	506	331	405	78	101	return-to-clinic and treatment initiation (intent-to-treat)		proportion
207	Enhanced tuberculosis case detection among substitution treatment patients: a randomized controlled trial	2011	106	Rüütel2011	Estonia	1	TB suspects	Facility(clinic)	RCT	1	1	No	Active case detection	1	TB testing	1	113	32	56	17	57	1	1	1	2	1	3	Moderate
43	Twelve-monthly versus six-monthly radiological screening for active case-finding of tuberculosis: a randomised controlled trial	2011	24	Churchyard2011	South Africa	1	Gloden miners	community(villages)	RCT	1	1	No	Active Case Finding	1	Case detection	2	2578	490	1145	530	1433	1	1	2	2	1	1	Strong
32	Effectiveness of a government-organized and hospital-initiated treatment for multidrug-resistant tuberculosis patients--a retrospective cohort study	2013	18	Chan2013	Taiwan	1	patients with TB in Taiwan	Facility(hospital)	cohort study	6	3	No	Health system strenthening	5.1	Treatment success	6	651	238	290	220	361	2	2	1	1	1	1	Strong
64	Evaluation of community contribution to tuberculosis control in Cape Town, South Africa	2003	35	Dudley2003	South Africa	1	TB patients	facility (clinics)	non-RCT	3	2	No	Health system strenthening	5.1	Treatment success	6	1687	543	860	281	827	1	1	1	2	1	2	Strong
65	Evaluation of community contribution to tuberculosis control in Cape Town, South Africa	2003	35	Dudley2003	South Africa	1	TB patients	facility (clinics)	non-RCT	3	2	No	Health system strenthening	5.1	Cured	6.1	1687	314	860	159	827	1	1	1	2	1	2	Strong
42	Twelve-monthly versus six-monthly radiological screening for active case-finding of tuberculosis: a randomised controlled trial	2011	24	Churchyard2011	South Africa	1	Gloden miners	community(villages)	RCT	1	1	No	Active Case Finding	1	TB testing	1	22012	1145	11015	1433	10997	1	1	2	2	1	1	Strong
47	Comparison of two active case-finding strategies for community-based diagnosis of symptomatic smear-positive tuberculosis and control of infectious tuberculosis in Harare, Zimbabwe (DETECTB): a cluster-randomised trial	2010	27	Corbett2010	Zimbabwe	1	Clusters of neighbourhoods in the high-density residential suburbs	Community	Cluster RCT	2	1	Yes	Actice Case finding	1	Case detection	2	10177	255	5466	137	4711	1	1	1	2	1	2	Strong
8	Outcome of tuberculosis treatment in HIV-positive adults diagnosed through active versus passive case-finding	2015	5	Balcha2015	Ethiopia	1	HIV-positive adults diagnosed with TB	facility	cohort study	6	3	Yes	Active Case Finding	1	Treatment success	6	439	102	132	247	307	3	2	2	2	1	3	Weak
9	The importance of providing counselling and financial support to patients receiving treatment for multi-drug resistant TB: mixed method qualitative and pilot intervention studies	2014	6	Baral2014	Nepal	1	people starting MDR-TB treatment	facility (DOTS-plus centres)	mixed-method study including formative and explanatory qualitative components and a pilot intervention study	3	3	No	Education&Counselling	2.1	Cured	6.1	114	28	33	54	81	1	1	2	2	1	1	Strong
63	Evaluation of community contribution to tuberculosis control in Cape Town, South Africa	2003	35	Dudley2003	South Africa	1	TB patients	facility (clinics)	non-RCT	3	2	No	Health system strenthening	5.1	Treatment Completion	6.2	1687	229	860	122	827	1	1	1	2	1	2	Strong
44	Twelve-monthly versus six-monthly radiological screening for active case-finding of tuberculosis: a randomised controlled trial	2011	24	Churchyard2011	South Africa	1	Gloden miners	community(villages)	RCT		1	No	Active Case Finding	1	Treatment uptake	4	1020	216	490	232	530	1	1	2	2	1	1	Strong
68	Impact of Replacing Smear Microscopy with Xpert MTB/RIF for Diagnosing Tuberculosis in Brazil: A Stepped-Wedge Cluster-Randomized Trial	2014	37	Durovni2014	Brazil	1	Not applicable as these are for lab tests comparison	facility (labs)	Cluster RCT	2	1	No	Other-New testing	1	Case detection	2	24227	1777	12522	1137	11705	2	1	1	2	2	1	Strong
12	High tuberculosis notification and treatment success rates through community participation in central sulawesi, Republic of Indonesia	2001	8	Becx2001	Indonesia	1	citizens in the villages where the CBTP where the programme was and was not introduced	Community	non-RCT	3	2	No	Education&knowledge	2.2	Treatment success	6	1122	565	603	446	519	1	1	1	1	1	1	Strong
13	High tuberculosis notification and treatment success rates through community participation in central sulawesi, Republic of Indonesia	2001	8	Becx2001	Indonesia	1	citizens in the villages where the CBTP where the programme was and was not introduced	Community	non-RCT	3	2	No	Education&knowledge	2.2	Cured	6.1	1122	533	603	417	519	1	1	1	1	1	1	Strong
14	High tuberculosis notification and treatment success rates through community participation in central sulawesi, Republic of Indonesia	2001	8	Becx2001	Indonesia	1	citizens in the villages where the CBTP where the programme was and was not introduced	Community	non-RCT	3	2	No	Education&knowledge	2.2	Treatment Completion	6.2	1122	32	603	29	519	1	1	1	1	1	1	Strong
16	SMS reminders to improve adherence and cure of tuberculosis patients in Cameroon (TB-SMS Cameroon): a randomised controlled trial	2018	9	Bediang2018	Cameroon	1	Patients in Treatment and Diagnostic Centres (TDCs) of Yaoundé	facility	RCT	1	1	No	Digital Health	3	Cured	6.1	279	87	137	88	142	1	1	3	2	1	1	Moderate
87	A public-private collaboration model for treatment intervention to improve outcomes in patients with tuberculosis in the private sector. Tuberc Respir Dis (Seoul). 2009;66(5):349-357.	2009	50	Hee2009	South Korea	2	new smear positive pulmonary tuberculosis patients treated at private hospitals	Facility (hospital)	cohort study	6	3	No	Improved health services	5.1	Treatment success	6	339	153	167	129	172	2	2	1	2	1	3	Moderate
86	A public-private collaboration model for treatment intervention to improve outcomes in patients with tuberculosis in the private sector. Tuberc Respir Dis (Seoul). 2009;66(5):349-357.	2009	50	Hee2009	South Korea	2	new smear positive pulmonary tuberculosis patients treated at private hospitals	Facility (hospital)	cohort study	6	3	No	Improved health services	5.1	Cured	6.1	339	98	167	57	172	2	2	1	2	1	3	Moderate
85	A public-private collaboration model for treatment intervention to improve outcomes in patients with tuberculosis in the private sector. Tuberc Respir Dis (Seoul). 2009;66(5):349-357.	2009	50	Hee2009	South Korea	2	new smear positive pulmonary tuberculosis patients treated at private hospitals	Facility (hospital)	cohort study	6	3	No	Improved health services	5.1	Treatment Completion	6.2	339	55	167	72	172	2	2	1	2	1	3	Moderate
79	Extending ‘Contact Tracing’ into the Community within a 50-Metre Radius of an Index Tuberculosis Patient Using Xpert MTB/ RIF in Urban, Pakistan: Did It Increase Case Detection?	2016	44	Fatima2016	Pakistan	1	TB patients from the urban slums	Community	pre and post intervention study	4	2	No	contact tracing	1	Case detection	2	208725	28159	108341	30066	100384	1	1	2	3	1	2	Moderate
21	A spoonful of sugar...: improving adherence to tuberculosis treatment using financial incentives	2000	12	Bock2000	United States	2	TB patients	Community (district)	cohort study	6	3	No	Incentives	4	Treatment Completion	6.2	107	49	55	27	52	1	2	1	3	2	2	Moderate
24	Impact of community tracer teams on treatment outcomes among tuberculosis patients in South Africa	2012	13	Bronner2012	South Africa	1	Registered TB patients	Community	cohort study	6	3	No	Education&Counselling	2.1	Treatment success	6	405673	129018	181283	171477	224390	1	2	1	2	1	2	Strong
23	Impact of community tracer teams on treatment outcomes among tuberculosis patients in South Africa	2012	13	Bronner2012	South Africa	1	Registered TB patients	Community	cohort study	6	3	No	Education&Counselling	2.1	Cured	6.1	405673	108439	181283	151780	224390	1	2	1	2	1	2	Strong
22	Impact of community tracer teams on treatment outcomes among tuberculosis patients in South Africa	2012	13	Bronner2012	South Africa	1	Registered TB patients	Community	cohort study	6	3	No	Education&Counselling	2.1	Treatment Completion	6.2	405673	20579	181283	19697	224390	1	2	1	2	1	2	Strong
25	Retrospective return on investment analysis of an electronic treatment adherence device piloted in the Northern Cape Province	2012	14	Broomhead2012	South Africa	1	new smear-positive tuberculosis (TB) patients	Facility	non-RCT	3	2	No	Digital Health	3	Cured	6.1	120	18	24	31	96	1	1	1	3	1	2	Moderate
26	Structured behavioral intervention to increase children's adherence to treatment for latent tuberculosis infection	2005	15	Cass2005	United States	2	Children who attended San Diego County TB Control Program (SDCTBCP) clinics	facility (clinics)	pre and post intervention study	4	2	No	Digital Health	3	Treatment Completion	6.2	1582	679	741	692	841	2	1	1	3	1	1	Moderate
246	Pilot implementation of a contact tracing intervention for tuberculosis case detection in Kisumu County, Kenya	2016	130	Volkmann2016	Kenya	1	Index cases	Facility(clinic)	pre and post intervention study	4	2	No	contact tracing	1	TB testing	1	352	163	163	187	189	1	1	1	2	2	2	Strong
35	Strategies to increase adherence with tuberculosis test reading in a high-risk population	1997	19	Cheng1997	United States	2	healthy children due for a TB test	Facility(hospital)	RCT	1	1	No	Digital Health	3	TB testing	1	867	87.5	125	334	742	1	1	1	3	3	3	Weak
29	A Randomized, Controlled Trial of Interventions to Improve Adherence to Isoniazid Therapy to Prevent Tuberculosis in Injection Drug Users	2001	17	Chaisson2001	United States	2	Injection drug users	Facility(hospital)	RCT	1	1	No	Education&Counselling	2.1	Treatment adherence	5	201	51	101	77	100	1	1	1	3	1	2	Moderate
30	A Randomized, Controlled Trial of Interventions to Improve Adherence to Isoniazid Therapy to Prevent Tuberculosis in Injection Drug Users	2001	17	Chaisson2001	United States	2	Injection drug users	Facility(hospital)	RCT	1	1	No	Education&Counselling	2.1	Treatment Completion	6.2	201	78	101	79	100	1	1	1	3	1	2	Moderate
31	A Randomized, Controlled Trial of Interventions to Improve Adherence to Isoniazid Therapy to Prevent Tuberculosis in Injection Drug Users	2001	17	Chaisson2001	United States	2	Injection drug users	Facility(hospital)	RCT	1	1	No	incentives	4	Treatment Completion	6.2	300	125	150	112	150	1	1	1	3	1	2	Moderate
97	Treatment referral system for tuberculosis patients in Dhaka, Bangladesh. Public Health Action. 2015;5(4):236-240.	2015	55	Islam 2015	Bangladesh	1	patients who were referred to the different treatment centres	Facility	cohort study	6	3	No	Health system strenthening	5.1	Treatment success	6	234	158	165	56	69	1	2	1	2	1	3	Moderate
67	Effect of improved tuberculosis screening and isoniazid preventive therapy on incidence of tuberculosis and death in patients with HIV infection receiving care in public clinics in Rio de Janeiro, Brazil: the Tuberculosis/HIV in Rio de Janeiro (THRio) study: a stepped wedge, cluster randomized trial	2013	36	Durovni2013	Brazil	1	patients with HIV infection receiving care in public clinics	facility (HIV clinic)	Cluster RCT	2	1	Yes	Educatioin&knowledge	2.2	TB testing	1	20460	6343.68	10752	1844.52	9708	1	1	1	2	1	1	Strong
241	Training community care workers to provide comprehensive TB/HIV/PMTCT integrated care in KwaZulu-Natal: lessons learnt	2012	127	Uwimana2012	South Africa	1	contacts of index case who had smear-positive pulmonary, smear-negative pulmonary or nonpulmonary tuberculosis	Community	Cluster RCT	2	1	Yes	Educatioin&knowledge	2.2	TB testing	1	9782	1575	3556	627	6226	1	1	1	2	1	2	Strong
285	Improving Tuberculosis Screening and Isoniazid Preventative Therapy in an HIV Clinic in Addis Ababa, Ethiopia	2013	146	Zaeh2013	Ethiopia	1	Patients in HIV clinic	Facility(clinic)	pre and post intervention study	4	2	Yes	Educatioin&knowledge	2.2	TB testing	1	738	297	315	91	423	1	1	1	2	3	2	Moderate
162	Monetary versus nonmonetary incentives for TB skin test reading among drug users	1999	82	Malotte1999	United States	2	active injection drug and/or crack cocaine users	Facility	non-RCT	3	2	No	Education Session	2.1	TB testing	1	426	98.959	211	106	215	2	1	1	2	1	3	Moderate
1	Effectiveness of peer educators on the uptake of mobile X-ray tuberculosis screening at homeless hostels: a cluster randomised controlled trial	2015	1	Aldridge2015	United Kingdom	2	residents experiencing homelessness in eligible hostels	community (homelss hostels)	Cluster RCT	2	1	No	Education&Counselling	2.1	TB testing	1	2342	468	1150	503	1192	1	1	1	2	1	1	Strong
105	Tuberculosis among nomads in Adamawa, Nigeria: outcomes from two years of active case finding.	2015	58	John2015	Nigeria	1	nomads in Adamawa state, Nigeria	Community	pre and post intervention study	4	2	No	Active Case Finding	1	Linkage to Care	3	39607	24829.2	26917	11746.9	12690	2	1	2	3	1	3	Weak
39	Using mobile phones to ensure that referred tuberculosis patients reach their treatment facilities: a call that makes a difference	2017	21	Choun2017	Cambodia	1	TB patients from poor and vulnerable groups	community(villages)	pre and post intervention study	4	3	No	Digital Health	3	Treatment Aherence	5	121	33	67	23	54	3	1	3	2	1	1	Weak
40	Outcome of a grocery voucher incentive scheme for low-income tuberculosis patients on directly observed therapy in Singapore	2015	22	Chua2015	Singapore	2	low-income TB patients	facility(clinic)	non-RCT	3	3	No	Incentives	4	Treatment Completion	6.2	3941	795	883	2641	3058	1	1	2	2	3	2	Moderate
41	Enhancing management of tuberculosis treatment with video directly observed therapy in New York City	2015	23	Chuck2015	United States	2	TB patients	facility	non-RCT	3	2	No	Digital Health	3	Treatment Completion	6.2	316	47	49	260	267	2	1	1	3	1	2	Moderate
33	Strategies to increase adherence with tuberculosis test reading in a high-risk population	1997	19	Cheng1997	United States	2	healthy children due for a TB test	Facility(hospital)	RCT	1	1	No	Education&Counselling	2.1	TB testing	1	840	71	98	334	742	1	1	1	3	3	3	Weak
82	A controlled trial of sputum induction and routine collection methods for TB diagnosis in a South African community. Eur J Clin Microbiol Infect Dis. 2014;33(12):2259-2266.	2014	47	Geldenhuys2014	South Africa	1	patients with suspected TB	Community	non-RCT	3	2	Yes	Other-New testing	1	TB diagnosis	2	1110	77	555	66	555	2	1	3	2	1	1	Moderate
247	Pilot implementation of a contact tracing intervention for tuberculosis case detection in Kisumu County, Kenya	2016	130	Volkmann2016	Kenya	1	Index cases	Facility(clinic)	pre and post intervention study	4	2	No	contact tracing	1	Linkage to Care	3	124	23	36	30	88	1	1	1	2	2	2	Strong
45	Do incentives improve tuberculosis treatment outcomes in the Republic of Moldova?	2014	25	Ciobanu2014	Republic of Moldova	1	new drug-susceptible TB patients registered for treatment	facility (primary health-care)	cohort study	6	3	No	incentives	4	Treatment success	6	22012	2081	11015	1964	10997	1	2	1	1	1	1	Strong
46	Effect of pharmacist-led patient education on adherence to tuberculosis treatment	2007	26	Clark2007	Turkey	1	first-time tuberculosis patients	Facility(hospital)	RCT	1	1	No	Education&Counselling	2.1	Adherence	5	114	30	56	17	58	1	1	2	2	1	2	Strong
121	Active Case Finding of Tuberculosis: Randomized Evaluation of Simple and Infotainment Chest Camps	2016	66	Khan2016 One	Pakistan	1	All neighborhoods in rural areas of Pakistan	Community	RCT	1	1	No	Active Case Finding	1	Case detection	2	3192628	9029	2419458	3086	773170	1	1	1	3	1	3	Weak
189	Provider initiated tuberculosis case finding in outpatient departments of health care facilities in Ghana: yield by screening strategy and target group	2017	96	Ohene2017	Ghana	1	Patients and contacts	Facility(clinic)	retrospective	6	3	No	Active case detection	1	Case detection	2	2883143	1261	1360846	1259	1522297	2	2	3	2	1	3	Weak
49	Health extension workers improve tuberculosis case detection and treatment success in southern Ethiopia: a community randomized trial	2009	28	Datiko2009	Southern Ethiopia	1	people living in Dale and Wonsho, rural districts of Sidama zone in southern Ethiopia	Community	Cluster RCT	2	1	No	Educatioin&knowledge	2.2	Treatment success	6	318	205	230	74	88	1	1	1	3	1	3	Weak
50	Health extension workers improve tuberculosis case detection and treatment success in southern Ethiopia: a community randomized trial	2009	28	Datiko2009	Southern Ethiopia	1	people living in Dale and Wonsho, rural districts of Sidama zone in southern Ethiopia	Community	Cluster RCT	2	1	No	Educatioin&knowledge	2.2	Cured	6.1	318	172	230	60	88	1	1	1	3	1	3	Weak
51	Health extension workers improve tuberculosis case detection and treatment success in southern Ethiopia: a community randomized trial	2009	28	Datiko2009	Southern Ethiopia	1	people living in Dale and Wonsho, rural districts of Sidama zone in southern Ethiopia	Community	Cluster RCT	2	1	No	Educatioin&knowledge	2.2	Treatment Completion	6.2	318	33	230	14	88	1	1	1	3	1	3	Weak
54	Health extension workers improve tuberculosis case finding and treatment outcome in Ethiopia: a large-scale implementation study	2017	29	Datiko2017	Southern Ethiopia	1	individuals with symptoms of TB	Community	pre and post intervention study	4	2	No	Educatioin&knowledge	2.2	Treatment success	6	23218	19003	20108	2358	3110	3	1	1	2	1	1	Moderate
52	Health extension workers improve tuberculosis case finding and treatment outcome in Ethiopia: a large-scale implementation study	2017	29	Datiko2017	Southern Ethiopia	1	individuals with symptoms of TB	Community	pre and post intervention study	4	2	No	Educatioin&knowledge	2.2	Cured	6.1	23218	11817	20108	866	3110	3	1	1	2	1	1	Moderate
53	Health extension workers improve tuberculosis case finding and treatment outcome in Ethiopia: a large-scale implementation study	2017	29	Datiko2017	Southern Ethiopia	1	individuals with symptoms of TB	Community	pre and post intervention study	4	2	No	Educatioin&knowledge	2.2	Treatment Completion	6.2	23218	7186	20108	1492	3110	3	1	1	2	1	1	Moderate
256	Randomized Controlled Trial of Interventions to Improve Follow-up for Latent Tuberculosis Infection After Release From Jail	2002	136	White2002	United States	2	People released from Jail with latent tuberculosis	Community(Jail)	RCT	1	1	No	Education&Counselling	2.1	Linkage to Care	3	211	40	107	25	104	1	1	1	2	1	2	Strong
56	Community tuberculosis care through 'TB clubs' in rural North Ethiopia	2003	31	Demissie2003	Ethiopia	1	TB patients	Community	non-RCT	3	2	No	Education&Counselling	2.1	Treatment Completion	6.2	128	44	64	30	64	2	1	2	2	1	2	Strong
117	Improvement of district hospital service system to increase treatment adherence among tuberculosis patients in Pakistan	2011	65	Khan2011	Pakistan	1	newly diagnosed TB patients	Facility(hospital)	pre and post intervention study		2	No	Improved health services	5.1	Treatment Adherence	5	271	96	172	23	99	1	1	1	3	1	3	Weak
118	Improvement of district hospital service system to increase treatment adherence among tuberculosis patients in Pakistan	2011	65	Khan2011	Pakistan	1	newly diagnosed TB patients	Facility(hospital)	pre and post intervention study	4	2	No	Improved health services	5.1	Treatment success	6	271	141	172	96	99	1	1	1	3	1	3	Weak
119	Improvement of district hospital service system to increase treatment adherence among tuberculosis patients in Pakistan	2011	65	Khan2011	Pakistan	1	newly diagnosed TB patients	Facility(hospital)	pre and post intervention study	4	2	No	Improved health services	5.1	Cured	6.1	271	9	172	17	99	1	1	1	3	1	3	Weak
120	Improvement of district hospital service system to increase treatment adherence among tuberculosis patients in Pakistan	2011	65	Khan2011	Pakistan	1	newly diagnosed TB patients	Facility(hospital)	pre and post intervention study	4	2	No	Improved health services	5.1	Treatment Completion	6.2	271	132	172	79	99	1	1	1	3	1	3	Weak
61	Shared vision--a health education project designed to enhance adherence to anti-tuberculosis treatment	1997	34	Dick1997	South Africa	1	TB patients visiting two local health clinics in Cape Town	Facility(clinic)	cohort study	3	3	No	Education&Counselling	2.1	Treatment adherence	5	120	48	60	38	60	2	2	3	2	1	3	Moderate
191	Impact of awareness drives and community-based active tuberculosis case finding in Odisha, India	2014	98	Parija2014	India	1	TB suspects	Community	pre and post intervention study	4	2	No	Active Case Finding	1	Case detection	2	28331	2038	22462	731	5869	2	1	3	2	3	1	Weak
137	Using Financial Incentives to Improve the Care of Tuberculosis Patients	2015	73	Lee2015	Bangladesh	1	TB patient with low-income status	Factility(hospital)	quasi-experimental study	5	2	No	Health system strenthening	5.1	Cured	6.1	15557	6515	9382	2749	6175	2	1	1	2	1	1	Strong
152	Private tuberculosis care provision associated with poor treatment outcome: comparative study of a semi-private lung clinic and the NTP in two urban districts in Ho Chi Minh City, Vietnam	2003	79	Lönnroth2003	Vietnam	1	TB patients treated in the semiprivate clinic and patients treated in the NTP.	Facility(clinic)	cohort study	6	3	No	Improved health services	5.1	Treatment success	6	502	169	326	19	176	1	2	1	2	1	3	Moderate
153	Private tuberculosis care provision associated with poor treatment outcome: comparative study of a semi-private lung clinic and the NTP in two urban districts in Ho Chi Minh City, Vietnam	2003	79	Lönnroth2003	Vietnam	1	TB patients treated in the semiprivate clinic and patients treated in the NTP.	Facility(clinic)	cohort study	6	3	No	Improved health services	5.1	Cured	6.1	502	168	326	12	176	1	2	1	2	1	3	Moderate
34	Strategies to increase adherence with tuberculosis test reading in a high-risk population	1997	19	Cheng1997	United States	2	healthy children due for a TB test	Facility(hospital)	RCT	1	1	No	Education&Counselling	2.1	TB testing	1	863	70	121	334	742	1	1	1	3	3	3	Weak
287	Enhancing the management of cross-regional transfer of floating Tuberculosis cases by active follow-up and communication	2011	147	Zhu2011	China	1	tuberculosis patients	Facility(clinic)	pre and post intervention study	4	2	No	Education&Counselling	2.1	Linkage to Care	3	1131	110	594	94	537	1	1	2	2	1	2	Strong
240	Contact tracing and population screening for tuberculosis – who should be assessed?	2011	126	Underwood2011	United Kingdom	2	contacts of TB suspects	Community	cohort study	6	3	No	contact tracing	1	Case detection	2	968	59	646	10	322	3	2	2	2	2	2	Moderate
154	Private tuberculosis care provision associated with poor treatment outcome: comparative study of a semi-private lung clinic and the NTP in two urban districts in Ho Chi Minh City, Vietnam	2003	79	Lönnroth2003	Vietnam	1	TB patients treated in the semiprivate clinic and patients treated in the NTP.	Facility(clinic)	cohort study	6	3	No	Improved health services	5.1	Treatment Completion	6.2	502	1	326	7	176	1	2	1	2	1	3	Moderate
6	Increasing tuberculosis case detection through intensive referral and tracing in Hunan, China	2008	4	Bai2008	China	1	smear-positive suspects/patients	facility(hospital)	quasi-experimental study		2	No	Health system strenthening	5.1	Testing	1	77686	37028	51967	15226	25719	1	1	3	3	1	1	Weak
282	Involving private practitioners in the Indian tuberculosis programme: a randomised trial	2018	144	Yellappa2018	India	1	presumptive pulmonary TB (PTB) cases	Facility (pritvate)	RCT	1	1	No	Health system strenthening	5.1	TB testing	1	15163	557	6963	164	8200	1	1	2	2	1	2	Strong
72	Strengthening contact tracing capacity of pulmonary tuberculosis patients in Enugu, southeast Nigeria: a targeted and focused health education intervention study	2014	40	Ekwueme2014	Nigeria	1	TB suspects	facility (clinic)	non-RCT	3	2	No	Education&Counselling	2.1	TB testing	1	348	138	176	38	172	1	1	1	2	1	3	Moderate
251	An intervention of active TB case finding among smokers attending routine primary care facilities in China: an exploratory study	2015	133	Wei2015	China	1	smokers from para-urban communitie	Factility(hospital)	quasi-experimental study	5	2	No	Active Case Finding	1	TB diagnosis	2	293386	20	88873	14	204513	1	1	1	2	1	2	Strong
66	Effect of improved tuberculosis screening and isoniazid preventive therapy on incidence of tuberculosis and death in patients with HIV infection receiving care in public clinics in Rio de Janeiro, Brazil: the Tuberculosis/HIV in Rio de Janeiro (THRio) study: a stepped wedge, cluster randomized trial	2013	36	Durovni2013	Brazil	1	patients with HIV infection receiving care in public clinics	facility (HIV clinic)	Cluster RCT	2	1	Yes	Educatioin&knowledge	2.2	Treatment uptake	4	20460	254	10752	221	9708	1	1	1	2	1	1	Strong
75	Effect of Short Message Service on Management of Pulmonary Tuberculosis Patients in Anhui Province, China: A Prospective, Randomized, Controlled Study	2017	42	Fang2017	China	1	patients from the study sites	Facility(clinic)	Cluster RCT	2	1	No	Digital Health	3	Treatment Completion	6.2	350	154	160	165	190	1	1	1	2	1	3	Moderate
76	The role of mobile SMS-reminders in improving drugs compliance in patients receiving anti-TB treatment from DOTS program	2017	43	Farooqi2017	Pakistan	1	patients receiving anti-TB treatment from DOTS program	Factility(hospital)	RCT	1	1	No	Digital Health	3	Treatment success	6	148	70	74	51	74	1	1	1	1	1	1	Strong
77	The role of mobile SMS-reminders in improving drugs compliance in patients receiving anti-TB treatment from DOTS program	2017	43	Farooqi2017	Pakistan	1	patients receiving anti-TB treatment from DOTS program	Factility(hospital)	RCT	1	1	No	Digital Health	3	Cured	6.1	148	21	74	2	74	1	1	1	1	1	1	Strong
78	The role of mobile SMS-reminders in improving drugs compliance in patients receiving anti-TB treatment from DOTS program	2017	43	Farooqi2017	Pakistan	1	patients receiving anti-TB treatment from DOTS program	Factility(hospital)	RCT	1	1	No	Digital Health	3	Treatment Completion	6.2	148	49	74	49	74	1	1	1	1	1	1	Strong
2	Better patient instruction for sputum sampling can improve microscopic tuberculosis diagnosis	2005	2	Alisjahbana2005	Indonesia	1	patients with suspected TB in an urban TB clinic	facility(clinic)	RCT	1	1	No	Education&Counselling	2.1	TB diagnosis	2	174	41	81	33	93	2	1	1	2	1	3	Moderate
80	Food baskets given to tuberculosis patients at a primary health care clinic in the city of Duque de Caxias, Brazil: effect on treatment outcomes	2009	45	Filho 2009	Brazil	1	TB patients	Facility(clinic)	cohort study	6	3	No	Incentives	4	Cured	6.1	142	61	74	46	68	3	2	3	3	2	1	Weak
83	Educational outreach to promote screening for tuberculosis in primary care: a cluster randomised controlled trial	2007	48	Griffiths2007	United Kingdom	2	in a UK primary health care district	Facility (PHC)	Cluster RCT	2	1	No	Education&Counselling	2.1	TB testing	1	46624	13478	23573	84	23051	1	1	1	1	1	3	Moderate
116	Improvement of tuberculosis case detection and reduction of discrepancies between men and women by simple sputum-submission instructions: a pragmatic randomised controlled trial	2007	64	Khan2007	Pakistan	1	People from urban, semiurban, and rural settlements coming to research hospital	Community	RCT	1	1	No	Education&Counselling	2.1	Case detection	2	3055	185	1520	136	1535	1	1	1	2	1	1	Strong
84	Collaboration between municipal and specialist public health care in tuberculosis screening in Norway. BMC Health Serv Res. 2014;14:238.	2014	49	Harstad 2014	Norway	2	immigrants with positive screening results	Facility	non-RCT	3	2	Yes	Improved health services	5.1	TB testing	1	257	109	123	97	134	2	1	1	2	1	2	Strong
7	Increasing tuberculosis case detection through intensive referral and tracing in Hunan, China	2008	4	Bai2008	China	1	smear-positive suspects/patients	facility(hospital)	quasi-experimental study		2	No	Health system strenthening	5.1	TB case detection	2	52254	10596	37028	4956	15226	1	1	3	3	1	1	Weak
243	Community-based intervention to enhance provision of integrated TB-HIV and PMTCT services in South Africa	2013	128	Uwimana2013	South Africa	1	household in the targeted research areas	Community	before and after intervention study	4	2	Yes	Improved health services	5.1	TB testing	1	3584	1253	1976	420	1608	1	1	1	2	1	2	Strong
209	Tuberculosis case-finding through a village outreach programme in a rural setting in southern Ethiopia: community randomized trial	2006	108	Shargi2006	Ethiopia	1	Citizens in rural settings	Community	Cluster RCT	2	1	No	Improved health services	5.1	Treatment success	6	380	128	159	165	221	1	1	1	2	1	2	Strong
20	Tuberculosis screening in patients with HIV: use of audit and feedback to improve quality of care in Ghana	2016	11	Bjerrum2016	Ghana	1	Patients with HIV	facility (clinics)	pre and post intervention study	4	2	Yes	Improved health services	5.1	Case detection	2	2666	271	1298	172	1368	1	1	2	3	1	1	Moderate
89	Text messaging to decrease tuberculosis treatment attrition in TB-hiV coinfection in Uganda	2017	51	Hermans2017	Uganda	1	HIV infected TB patients	Facility(clinic)	pre and post intervention study	4	2	Yes	Digital Health	3	Treatment adherence	5	485	182	183	296	302	1	1	1	3	1	2	Moderate
88	Text messaging to decrease tuberculosis treatment attrition in TB-hiV coinfection in Uganda	2017	51	Hermans2017	Uganda	1	HIV infected TB patients	Facility(clinic)	pre and post intervention study	4	2	Yes	Digital health	3	Treatment Completion	6.2	485	128	183	224	302	1	1	1	3	1	2	Moderate
90	Increasing Latino Adolescents' Adherence to Treatment for Latent Tuberculosis Infection: A Controlled Trial. Am J Public Health. 2003;93(11):1871-1877.	2003	52	Hovell2003	United States	2	10 middle and high schools Latino students.	Community	non-RCT	3	2		Education&Counselling	2.1	Treatment Completion	6.2	286	88	190	35	96	1	1	1	1	1	3	Moderate
62	Evaluation of community contribution to tuberculosis control in Cape Town, South Africa	2003	35	Dudley2003	South Africa	1	TB patients	facility (clinics)	non-RCT	3	2	No	Health system strenthening	5.1	Case detection	2	1457	708	951	382	506	1	1	1	2	1	2	Strong
227	Effectiveness of a Strategy to Improve Adherence to Tuberculosis Treatment in a Resource-Poor Setting: A Cluster Randomized Controlled Trial	2007	119	Thiam, S.2007	Senegal	1	Newly diagnosed TB patient in Segnal	Facility(health centers)	Cluster RCT	2	1	No	Improved health services	5.1	Treatment success	6	1522	682	778	563	744	1	1	1	2	2	1	Strong
228	Effectiveness of a Strategy to Improve Adherence to Tuberculosis Treatment in a Resource-Poor Setting: A Cluster Randomized Controlled Trial	2007	119	Thiam, S.2007	Senegal	1	Newly diagnosed TB patient in Segnal	Facility(health centers)	Cluster RCT	2	1	No	Improved health services	5.1	Cured	6.1	1522	649	778	520	744	1	1	1	2	2	1	Strong
229	Effectiveness of a Strategy to Improve Adherence to Tuberculosis Treatment in a Resource-Poor Setting: A Cluster Randomized Controlled Trial	2007	119	Thiam, S.2007	Senegal	1	Newly diagnosed TB patient in Segnal	Facility(health centers)	Cluster RCT	2	1	No	Improved health services	5.1	Treatment Completion	6.2	1522	33	778	43	744	1	1	1	2	2	1	Strong
95	TextTB: A Mixed Method Pilot Study Evaluating Acceptance, Feasibility, and Exploring Initial Efficacy of a Text Messaging Intervention to Support TB Treatment Adherence	2013	54	Iribarren2013	Argentina	1	Patients newly diagnosed withTB who were 18 or older, and had mobile phone access	Community(home)	pilot RCT	1	1	No	Digital Health	3	Treatment Aherence	5	37	14	18	10	19	2	1	2	3	1	1	Moderate
96	TextTB: A Mixed Method Pilot Study Evaluating Acceptance, Feasibility, and Exploring Initial Efficacy of a Text Messaging Intervention to Support TB Treatment Adherence	2013	54	Iribarren2013	Argentina	1	Patients newly diagnosed withTB who were 18 or older, and had mobile phone access	Community(home)	pilot RCT	1	1	No	Digital Health	3	Treatment success	6	37	17	18	17	19	2	1	2	3	1	1	Moderate
233	Has TB CARE I sputum transport improved access to culture services for retreatment tuberculosis patients in Zimbabwe?	2018	122	Timire2018	Zimbabwe, Southern African	1	retreatment tuberculosis	Facility	pre and post intervention study	4	2	No	Improved health services	5.1	Treatment success	6	303	122	187	54	116	1	1	2	2	1	2	Strong
98	Randomised controlled trial of food supplements in patients with newly diagnosed tuberculosis and wasting	2010	56	Jahnavi G2010	India	1	TB patients	Facility	RCT	1	1	No	Incentives (food supply)	4	Treatment Completion	6.2	100	49	50	41	50	1	1	1	2	2	2	Strong
99	Psychotherapy improves compliance with tuberculosis treatment	2005	57	Janmeja2005	India	1	TB patients	Facility	RCT	1	1	No	Education&Counselling	2.1	Treatment success	6	200	83	100	47	100	1	1	1	2	2	2	Strong
101	Psychotherapy improves compliance with tuberculosis treatment	2005	57	Janmeja2005	India	1	TB patients	Facility	RCT	1	1	No	Education&Counselling	2.1	Cured	6.1	200	72	100	42	100	1	1	1	2	2	2	Strong
100	Psychotherapy improves compliance with tuberculosis treatment	2005	57	Janmeja2005	India	1	TB patients	Facility	RCT	1	1	No	Education&Counselling	2.1	Treatment completion	6.2	200	11	100	5	100	1	1	1	2	2	2	Strong
74	Effect of educational outreach to nurses on tuberculosis case detection and primary care of respiratory illness: pragmatic cluster randomised controlled trial. Bmj. 2005;331(7519):750-754.	2005	41	Fairall 2005	South Africa	1	patients aged 15 or over with cough or difficult breathing	Facility	Cluster RCT	2	1	No	Educatioin&knowledge	2.2	Treatment uptake	4	1999	137	1000	77	999	1	1	1	2	1	1	Strong
104	Tuberculosis among nomads in Adamawa, Nigeria: outcomes from two years of active case finding.	2015	58	John2015	Nigeria	1	nomads in Adamawa state, Nigeria	Community	pre and post intervention study	4	2	No	Active Case Finding	1	Treatment success	6	5232	2603	2934	2103	2298	2	1	2	3	1	3	Weak
15	High tuberculosis notification and treatment success rates through community participation in central sulawesi, Republic of Indonesia	2001	8	Becx2001	Indonesia	1	citizens in the villages where the CBTP where the programme was and was not introduced	Community	non-RCT	3	2	No	Education&knowledge	2.2	TB diagnosis	2	1122	10	603	16	519	1	1	1	1	1	1	Strong
103	Tuberculosis among nomads in Adamawa, Nigeria: outcomes from two years of active case finding.	2015	58	John2015	Nigeria	1	nomads in Adamawa state, Nigeria	Community	pre and post intervention study	4	2	No	Active Case Finding	1	Cured	6.1	5232	2501	2934	1852	2298	2	1	2	3	1	3	Weak
102	Tuberculosis among nomads in Adamawa, Nigeria: outcomes from two years of active case finding.	2015	58	John2015	Nigeria	1	nomads in Adamawa state, Nigeria	Community	pre and post intervention study	4	2	No	Active Case Finding	1	Treatment Completion	6.2	5232	102	2934	251	2298	2	1	2	3	1	3	Weak
107	Psychosocial Support Improves Treatment Adherence Among MDR-TB Patients: Experience from East Kazakhstan	2013	59	Kaliakbarova2013	Kazakhstan	1	TB patients	Facility(clinic)	pre and post intervention study	4	2	No	Education&Knowledge	2.1	Treatment adherence	5	852	413	426	204	426	3	1	2	3	2	2	Weak
221	Intervention to increase detection of childhood tuberculosis in Bangladesh	2012	116	Talukder2012	Bangladesh	1	children with TB	Facility(microscopy centres)	Cluster RCT	2	1	No	Educatioin&knowledge	2.2	Linkage to Care	3	771	221	395	165	376	1	1	1	2	1	3	Moderate
234	Has TB CARE I sputum transport improved access to culture services for retreatment tuberculosis patients in Zimbabwe?	2018	122	Timire2018	Zimbabwe, Southern African	1	retreatment tuberculosis	Facility	pre and post intervention study	4	2	No	Improved health services	5.1	Cured	6.1	303	71	187	24	116	1	1	2	2	1	2	Strong
235	Has TB CARE I sputum transport improved access to culture services for retreatment tuberculosis patients in Zimbabwe?	2018	122	Timire2018	Zimbabwe, Southern African	1	retreatment tuberculosis	Facility	pre and post intervention study	4	2	No	Improved health services	5.1	Treatment Completion	6.2	303	51	187	30	116	1	1	2	2	1	2	Strong
122	Structured performance monitoring of TB-care at facility district and province levels - Pakistan experience	2016	67	Khan2016 Two	Pakistan	1	diagnostic centres	Facility	quasi-experimental study	5	2	No	Performance mornitoring	5.1	TB diagnosis	2	20527	1725	15972	447	4555	2	1	2	2	1	3	Moderate
236	Has TB CARE I sputum transport improved access to culture services for retreatment tuberculosis patients in Zimbabwe?	2018	122	Timire2018	Zimbabwe, Southern African	1	retreatment tuberculosis	Facility	pre and post intervention study	4	2	No	Improved health services	5.1	Case detection	2	303	22	187	14	116	1	1	2	2	1	3	Moderate
114	Treatment outcome of tuberculosis patients detected using accelerated vs. passive case finding in Myanmar	2018	63	Khaing2018	Myanmar	1	TB suspects	Community	cohort study	6	3	No	Active Case Finding	1	Treatment success	6	13711	1849	2226	9217	11485	1	2	1	2	1	1	Strong
115	Treatment outcome of tuberculosis patients detected using accelerated vs. passive case finding in Myanmar	2018	63	Khaing2018	Myanmar	1	TB patients	Community	cohort study	6	3	No	Active Case Finding	1	Cured	6.1	13711	918	2226	3354	11485	1	2	1	2	1	1	Strong
113	Treatment outcome of tuberculosis patients detected using accelerated vs. passive case finding in Myanmar	2018	63	Khaing2018	Myanmar	1	TB suspects	Community	cohort study	6	3	No	Active Case Finding	1	Treatment Completion	6.2	13711	931	2226	5863	11485	1	2	1	2	1	1	Strong
48	Health extension workers improve tuberculosis case detection and treatment success in southern Ethiopia: a community randomized trial	2009	28	Datiko2009	Southern Ethiopia	1	people living in Dale and Wonsho, rural districts of Sidama zone in southern Ethiopia	Community	Cluster RCT	2	1	No	Educatioin&knowledge	2.2	Case detection	2	296811	230	178138	88	118673	1	1	1	3	1	3	Weak
55	Evaluating tuberculosis case detection via real-time monitoring of tuberculosis diagnostic services	2011	30	Davis2011	Uganda	1	TB suspects	facility( primary care clinics)	pre and post intervention study	4	2	No	Performance mornitoring	5.1	Treatment uptake	4	125818	21389.1	62909	6919.99	62909	2	1	2	2	1	3	Moderate
130	Collaboration between private pharmacies and national tuberculosis programme: an intervention in Bolivia	2005	71	Lambert2005	Bolivia	1	clients seeking TB drugs	Facility	pre and post intervention study	4	2	No	Private public partnership	5.1	Linkage to care	3	483	222	383	22	100	2	1	3	2	1	1	Modearte
244	Community-based intervention to enhance provision of integrated TB-HIV and PMTCT services in South Africa	2013	128	Uwimana2013	South Africa	1	household in the targeted research areas	Community	before and after intervention study	4	2	Yes	Improved health services	5.1	Linkage to Care	3	3453	445	1876	12	1577	1	1	1	2	1	2	Strong
248	Model collaboration between hospitals and public health system to improve tuberculosis control in China	2009	131	Wang 2009	China	1	TB patients	Community	pre and post intervention study	4	2	No	Health system strenthening	5.1	TB diagnosis	2	1450	817	857	252	593	3	1	3	2	1	2	Weak
73	Effect of educational outreach to nurses on tuberculosis case detection and primary care of respiratory illness: pragmatic cluster randomised controlled trial. Bmj. 2005;331(7519):750-754.	2005	41	Fairall 2005	South Africa	1	patients aged 15 or over with cough or difficult breathing	Facility	Cluster RCT	2	1	No	Educatioin&knowledge	2.2	Case detection	2	1999	64	1000	38	999	1	1	1	2	1	1	Strong
202	Integration of informal medical practitioners in DOTS implementation to improve case detection rate	2010	102	Qureshi2010	India	1	TB patients	Facility(clinic)	non-RCT	3	2	No	education&knowledge	2.2	TB diagnosis	2	15158	1328	8408	340	6750	2	1	2	2	2	2	Strong
123	Thai Health Education Program for Improving TB Migrant’s Compliance	2013	68	Khortwong2013	Thailand	1	Thai migrant TB patient	Facility(hospital)	pre and post intervention study	4	2	No	Education&Counselling	2.1	Treatment success	6	100	38	50	31	50	2	1	1	3	3	3	Weak
124	Thai Health Education Program for Improving TB Migrant’s Compliance	2013	68	Khortwong2013	Thailand	1	Thai migrant TB patient	Facility(hospital)	pre and post intervention study	4	2	No	Education&Counselling	2.1	Cured	6.1	100	24	50	18	50	2	1	1	3	3	3	Weak
125	Thai Health Education Program for Improving TB Migrant’s Compliance	2013	68	Khortwong2013	Thailand	1	Thai migrant TB patient	Facility(hospital)	pre and post intervention study	4	2	No	Education&Counselling	2.1	Treatment Completion	6.2	100	14	50	13	50	2	1	1	3	3	3	Weak
249	Model collaboration between hospitals and public health system to improve tuberculosis control in China	2009	131	Wang 2009	China	1	TB patients	Community	pre and post intervention study	4	2	No	Health system strenthening	5.1	Linkage to Care	3	1243	564	678	335	565	3	1	3	2	1	2	Weak
127	Tuberculosis Treatment With Mobile-Phone Medication Reminders in Northern Thailand	2011	70	Kunawararak2011	Thailand	1	new sputum smear positive pulmonary TB patients (both non-MDR-TB and MDRTB) diagnosed at a public hospital in 7 provinces of northern Thailand	Community	RCT	1	1	No	Digital health	3	Treatment success	6	98	49	49	43	49	1	1	2	2	2	2	Strong
129	Tuberculosis Treatment With Mobile-Phone Medication Reminders in Northern Thailand	2011	70	Kunawararak2011	Thailand	1	new sputum smear positive pulmonary TB patients (both non-MDR-TB and MDRTB) diagnosed at a public hospital in 7 provinces of northern Thailand	Community	RCT	1	1	No	Digital health	3	Cured	6.1	98	49	49	29	49	1	1	2	2	2	2	Strong
128	Tuberculosis Treatment With Mobile-Phone Medication Reminders in Northern Thailand	2011	70	Kunawararak2011	Thailand	1	new sputum smear positive pulmonary TB patients (both non-MDR-TB and MDRTB) diagnosed at a public hospital in 7 provinces of northern Thailand	Community	RCT	1	1	No	Digital health	3	Treatment Completion	6.2	98	0	49	14	49	1	1	2	2	2	2	Strong
242	Training community care workers to provide comprehensive TB/HIV/PMTCT integrated care in KwaZulu-Natal: lessons learnt	2012	127	Uwimana2012	South Africa	1	contacts of index case who had smear-positive pulmonary, smear-negative pulmonary or nonpulmonary tuberculosis	Community	Cluster RCT	2	1	Yes	Educatioin&knowledge	2.2	Linkage to Care	3	19067	4038	5588	6600	13479	1	1	1	2	1	2	Strong
288	Enhancing the management of cross-regional transfer of floating Tuberculosis cases by active follow-up and communication	2012	148	Zhu2012	China	1	tuberculosis patients	Facility(clinic)	pre and post intervention study	4	2	No	Education&Counselling	2.2	Treatment uptake	4	204	66	110	47	94	1	1	2	2	1	2	Strong
281	Involving private practitioners in the Indian tuberculosis programme: a randomised trial	2018	144	Yellappa2018	India	1	presumptive pulmonary TB (PTB) cases	Facility (pritvate)	RCT	1	1	No	Health system strenthening	5.1	TB diagnosis	2	1400	98	700	42	700	1	1	2	2	1	2	Strong
283	Involving private practitioners in the Indian tuberculosis programme: a randomised trial	2018	144	Yellappa2018	India	1	presumptive pulmonary TB (PTB) cases	Facility (pritvate)	RCT	1	1	No	Health system strenthening	5.1	Linkage to Care	3	189	55	94	40	95	1	1	2	2	1	2	Strong
60	Tuberculosis in the community: 1. Evaluation of a volunteer health worker programme to enhance adherence to anti-tuberculosis treatment	1996	33	Dick1996	South Africa	1	TB patients	facility (clinic)	cohort study	6	3	No	Task shifting	5.2	Treatment adherence	5	351	148	203	92	148	2	2	1	2	1	3	Moderate
135	Impact of Physician’s Education on Adherence to Tuberculosis Treatment for Patients of Low Socioeconomic Status in Bangladesh	2013	73	Lee2013	Bangladesh	1	TB patient with low-income status	Factility(hospital)	pre and post intervention study	4	2	No	Education&Counselling	2.1	Treatment adherence	5	354	125	156	139	198	2	1	1	2	1	3	Modearte
136	Impact of Physician’s Education on Adherence to Tuberculosis Treatment for Patients of Low Socioeconomic Status in Bangladesh	2013	73	Lee2013	Bangladesh	1	TB patient with low-income status	Factility(hospital)	pre and post intervention study	4	2	No	Education&Counselling	2.1	Treatment success	6	354	122	156	138	198	2	1	1	2	1	3	Modearte
126	An intervention to optimise the delivery of integrated tuberculosis and HIV services at primary care clinics: results of the MERGE cluster randomised trial	2018	69	Kufa2018	South Africa	1	all the participating clinics provided TB and HIV services under the same roof, but these services were run separately with varying levels of cross-referral between them	Community	Cluster RCT	2	1	Yes	Task shifting	5.2	Treatment Completion	6.2	731	323	421	243	310	1	1	1	2	1	1	Strong
140	Staff training and ambulatory tuberculosis treatment outcomes: a cluster randomized controlled trial in South Africa.	2005	73	Lewin2005	South Africa	1	TB patients in nurse-managed municipal primary health clinics	Facility (clinic)	RCT	1	1	No	Educatioin&knowledge	2.2	Treatment success	6	1177	360	600	352	577	1	1	1	2	1	1	Strong
139	Staff training and ambulatory tuberculosis treatment outcomes: a cluster randomized controlled trial in South Africa.	2005	73	Lewin2005	South Africa	1	TB patients in nurse-managed municipal primary health clinics	Facility (clinic)	RCT	1	1	No	Educatioin&knowledge	2.2	Cured	6.1	1177	266	600	270	577	1	1	1	2	1	1	Strong
138	Staff training and ambulatory tuberculosis treatment outcomes: a cluster randomized controlled trial in South Africa.	2005	73	Lewin2005	South Africa	1	TB patients in nurse-managed municipal primary health clinics	Facility (clinic)	RCT	1	1	No	Educatioin&knowledge	2.2	Treatment Completion	6.2	1177	94	600	82	577	1	1	1	2	1	1	Strong
141	A randomised trial of the impact of counselling on treatment adherence of tuberculosis patients in Sialkot, Pakistan	1999	74	Liefooghe1999	Pakistan	1	TB patients from the outskirt of the city	Factility(hospital)	RCT	1	1	No	Education&Counselling	2.1	Treatment Completion	6.2	1019	238	504	215	515	1	1	1	2	1	1	Strong
142	Effect of a hospital-based case management approach on treatment outcome of patients with tuberculosis	2006	75	Lin2006	Taiwan	1	TB patients	Factility(hospital)	cohort study	6	3	No	Education&Knowledge	2.2	Treatment success	6	369	240	277	67	92	1	2	1	2	1	2	Strong
143	Effect of a hospital-based case management approach on treatment outcome of patients with tuberculosis	2006	75	Lin2006	Taiwan	1	TB patients	Factility(hospital)	cohort study	6	3	No	Education&Knowledge	2.2	Cured	6.1	369	109	277	0	92	1	2	1	2	1	2	Strong
144	Effect of a hospital-based case management approach on treatment outcome of patients with tuberculosis	2006	75	Lin2006	Taiwan	1	TB patients	Factility(hospital)	cohort study	6	3	No	Education&Knowledge	2.2	Treatment Completion	6.2	369	131	277	67	92	1	2	1	2	1	2	Strong
145	Effectiveness of Electronic Reminders to Improve Medication Adherence in Tuberculosis Patients: A Cluster-Randomised Trial	2015	76	Liu2015	China	1	TB patient	Facility(clinic)	Cluster RCT	2	1	No	Digital Health	3	adherence (definition 2)	5	4464	1571	2563	809.826	1901	1	1	1	2	1	1	Strong
146	Effectiveness of Electronic Reminders to Improve Medication Adherence in Tuberculosis Patients: A Cluster-Randomised Trial	2015	76	Liu2015	China	1	TB patient	Facility(clinic)	Cluster RCT	2	1	No	Digital Health	3	adherence (definition 1)	5	4464.31	1161.18	2563.31	809.826	1901	1	1	1	2	1	1	Strong
147	Effectiveness of Electronic Reminders to Improve Medication Adherence in Tuberculosis Patients: A Cluster-Randomised Trial	2015	76	Liu2015	China	1	TB patient	Facility(clinic)	Cluster RCT	2	1	No	Digital Health	3	adherence (definition 3)	5	5317	2357.04	3416	809.826	1901	1	1	1	2	1	1	Strong
148	Do transportation subsidies and living allowances improve tuberculosis control outcomes among internal migrants in urban Shanghai, China?	2013	77	Lu2013	China	1	migrant TB patients	Community	pre and post intervention study	4	2	No	incentives	4	Treatment success	6	963	659.132	734	196.024	229	2	1	1	2	3	3	Weak
149	Economic support to improve tuberculosis treatment outcomes in South Africa: a pragmatic cluster-randomized controlled tria	2013	78	Lutge2013	South Africa	1	Patients with pulmonary tuberculosis	Facility(clinic)	Cluster RCT	2	1	No	incentives	4	Treatment success	6	4091	1606	2107	1402	1984	1	1	1	3	1	1	Moderate
150	Economic support to improve tuberculosis treatment outcomes in South Africa: a pragmatic cluster-randomized controlled tria	2013	78	Lutge2013	South Africa	1	Patients with pulmonary tuberculosis	Facility(clinic)	Cluster RCT	2	1	No	incentives	4	Cured	6.1	4091	695	2107	708	1984	1	1	1	3	1	1	Moderate
151	Economic support to improve tuberculosis treatment outcomes in South Africa: a pragmatic cluster-randomized controlled tria	2013	78	Lutge2013	South Africa	1	Patients with pulmonary tuberculosis	Facility(clinic)	Cluster RCT	2	1	No	incentives	4	Treatment Completion	6.2	4091	911	2107	694	1984	1	1	1	3	1	1	Moderate
156	A trial to mobilize NGO health volunteers to improve tuberculosis patient care in Sana'a City, Yemen	2010	81	Mahyiuob2010	Yemen	1	new smear-positive TB cases	Community	descriptive observational study	6	3	No	Task shifting	5.2	Treatment success	6	129	42	45	73	84	2	2	3	2	1	3	Weak
157	A trial to mobilize NGO health volunteers to improve tuberculosis patient care in Sana'a City, Yemen	2010	81	Mahyiuob2010	Yemen	1	new smear-positive TB cases	Community	descriptive observational study	6	3	No	Task shifting	5.2	Cured	6.1	129	42	45	67	84	2	2	3	2	1	3	Weak
158	A trial to mobilize NGO health volunteers to improve tuberculosis patient care in Sana'a City, Yemen	2010	81	Mahyiuob2010	Yemen	1	new smear-positive TB cases	Community	descriptive observational study	6	3	No	Task shifting	5.2	Treatment Completion	6.2	129	0	45	6	84	2	2	3	2	1	3	Weak
203	Involving community partners in the management of tuberculosis among drug users	2011	103	R. Duarte2011	Portugal	2	drug users in TB treatment	Facility(clinic)	pre and post intervention study	4	2	Yes	Community Partners	5.2	Adherence	5.2	141.072	45	59.0717	43	82	1	1	2	2	3	2	Strong
291	Experiences of a community-based tuberculosis treatment programme in Namibia: A comparative cohort study.	2009	150	Zvavamwe2009	Namibia	1	TB patients	Community	quasi-experimental study	5	3	No	Task shifting	5.2	Cured	6.1	332	277	308	16	24	1	1	3	3	1	3	Weak
18	Assessment of the effectiveness of a home-based careprogram for patients coinfected with tuberculosis and human immunodeficiency virus after discharge from a reference hospital in South-Eastern Brazil	2010	10	Bento2010	Brazil	1	patients coinfected with tuberculosis and human immunodeficiency virus	Community(home)	cohort study	6	3	Yes	Home-based care	5.3	Treatment adherence	5	240	32	57	72	183	2	2	1	2	2	2	Strong
17	Assessment of the effectiveness of a home-based careprogram for patients coinfected with tuberculosis and human immunodeficiency virus after discharge from a reference hospital in South-Eastern Brazil	2010	10	Bento2010	Brazil	1	patients coinfected with tuberculosis and human immunodeficiency virus	Community(home)	cohort study	6	3	Yes	Home-based care	5.3	Treatment success	6	240	43	57	72	183	2	2	1	2	2	2	Strong
19	Assessment of the effectiveness of a home-based careprogram for patients coinfected with tuberculosis and human immunodeficiency virus after discharge from a reference hospital in South-Eastern Brazil	2010	10	Bento2010	Brazil	1	patients coinfected with tuberculosis and human immunodeficiency virus	Community(home)	cohort study	6	3	Yes	Home-based care	5.3	Treatment Completion	6.2	240	44	57	84	183	2	2	1	2	2	2	Strong
69	Patient-centred tuberculosis treatment delivery under programmatic conditions in Tanzania: a cohort study. BMC Med. 2009;7:80.	2009	38	Egwaga2009	Tanzania	1	new TB patients registered in TB clinic	facility or home	cohort study	6	3	No	Home-based care	5.3	Treatment success	6	2625	954	1208	1015	1417	2	2	1	2	1	3	Moderate
70	Patient-centred tuberculosis treatment delivery under programmatic conditions in Tanzania: a cohort study. BMC Med. 2009;7:80.	2009	38	Egwaga2009	Tanzania	1	new TB patients registered in TB clinic	facility or home	cohort study	6	3	No	Home-based care	5.3	Cured	6.1	2625	312	1208	334	1417	2	2	1	2	1	3	Moderate
71	Patient-centred tuberculosis treatment delivery under programmatic conditions in Tanzania: a cohort study. BMC Med. 2009;7:80.	2009	38	Egwaga2009	Tanzania	1	new TB patients registered in TB clinic	facility or home	cohort study	6	3	No	Home-based care	5.3	Treatment Completion	6.2	2625	642	1208	681	1417	2	2	1	2	1	3	Moderate
163	Food incentives to improve completion of tuberculosis treatment: randomised controlled trial in Dili, Timor-Leste	2009	83	Martins2009	Timor-Leste	1	Participants started standard tuberculosis treatment	Facility(clinic)	RCT	1	1	No	incentives	4	Treatment adherence	5	265	126.48	129	119.97	136	2	1	1	1	1	3	Moderate
164	Food incentives to improve completion of tuberculosis treatment: randomised controlled trial in Dili, Timor-Leste	2009	83	Martins2009	Timor-Leste	1	Participants started standard tuberculosis treatment	Facility(clinic)	RCT	1	1	No	incentives	4	Treatment Completion	6.2	265	100	129	103	136	2	1	1	1	1	3	Moderate
222	Intervention to increase detection of childhood tuberculosis in Bangladesh	2012	116	Talukder2012	Bangladesh	1	children with TB	Facility(microscopy centres)	Cluster RCT	2	1	No	Education&Knowledge	2.2	TB diagnosis	2	3460	175	1577	130	1883	1	1	1	2	1	3	Moderate
166	Controlled trial of active tuberculosis case finding in a Brazilian favela	2010	85	Miller2010	Brazil	1	People living in the urban slum	Community	Cluster RCT	2	1	No	Active Case Finding	1	Treatment Completion	6.2	182	74	88	82	94	1	1	1	2	1	2	Strong
91	Exploring the efficacy of a case management model using DOTS in the adherence of patients with pulmonary tuberculsis	2008	53	Hsieh2008	China (Taiwan)	1	Patients with open TB	Community	RCT	1	1	No	Home visit (EI group)	5.3	Treatment success	6	64	30	32	22	32	1	1	1	3	1	2	Moderate
92	Exploring the efficacy of a case management model using DOTS in the adherence of patients with pulmonary tuberculsis	2008	53	Hsieh2008	China (Taiwan)	1	Patients with open TB	Community	RCT	1	1	No	Home visit (EII group)	5.3	Treatment success	6	64	22	32	22	32	1	1	1	3	1	2	Moderate
93	Exploring the efficacy of a case management model using DOTS in the adherence of patients with pulmonary tuberculsis	2008	53	Hsieh2008	China (Taiwan)	1	Patients with open TB	Community	RCT	1	1	No	Home visit (EII group)	5.3	Treatment Completion	6.2	64	22	32	22	32	1	1	1	3	1	2	Moderate
171	Impact of a Daily SMS Medication Reminder System on Tuberculosis Treatment Outcomes: A Randomized Controlled Trial	2016	87	Mohammed2016	Pakistan	1	Newly-diagnosed patients with smear or bacteriologically positive pulmonary tuberculosis	Facility(Hospital）	RCT	1	1	No	Digital Health	3	Treatment success	6	2207	917	1110	903	1097	1	1	1	2	1	1	Strong
172	Impact of a Daily SMS Medication Reminder System on Tuberculosis Treatment Outcomes: A Randomized Controlled Trial	2016	87	Mohammed2016	Pakistan	1	Newly-diagnosed patients with smear or bacteriologically positive pulmonary tuberculosis	Facility(Hospital）	RCT	1	1	No	Digital Health	3	Cured	6.1	2207	585	1110	578	1097	1	1	1	2	1	1	Strong
170	Impact of a Daily SMS Medication Reminder System on Tuberculosis Treatment Outcomes: A Randomized Controlled Trial	2016	87	Mohammed2016	Pakistan	1	Newly-diagnosed patients with smear or bacteriologically positive pulmonary tuberculosis	Facility(Hospital）	RCT	1	1	No	Digital Health	3	Treatment Completion	6.2	2207	332	1110	325	1097	1	1	1	2	1	1	Strong
38	Using mobile phones to ensure that referred tuberculosis patients reach their treatment facilities: a call that makes a difference	2017	21	Choun2017	Cambodia	1	TB patients from poor and vulnerable groups	community(villages)	pre and post intervention study	4	3	No	Digital Health	3	Treatment uptake	4	513	73	223	168	290	3	1	3	2	1	1	Weak
94	Exploring the efficacy of a case management model using DOTS in the adherence of patients with pulmonary tuberculsis	2008	53	Hsieh2008	China (Taiwan)	1	Patients with open TB	Community	RCT	1	1	No	Home visit (EI group)	5.3	Treatment Completion	6.2	64	31	32	22	32	1	1	1	3	1	2	Moderate
110	Does decentralisation of tuberculosis care influence treatment outcomes? The case of Oromia Region, Ethiopia	2014	61	Ketema2014	Ethiopia	1	new smear-positive TB patients registered for treatment during the study period	Oromia Region, Ethiopia.	cohort study	6	3	No	Household visits	5.3	Treatment success	6	2157	589	602	1454	1555	2	2	1	2	1	2	Strong
111	Does decentralisation of tuberculosis care influence treatment outcomes? The case of Oromia Region, Ethiopia	2014	61	Ketema2014	Ethiopia	1	new smear-positive TB patients registered for treatment during the study period	Oromia Region, Ethiopia.	cohort study	6	3	No	Household visits	5.3	Cured	6.1	2203	535	604	1371	1599	2	2	1	2	1	2	Strong
177	Behavioral Interventions for the Control of Tuberculosis Among Adolescents	2001	90	Morisky2001	United States	2	TB infected adolescents	Facility(health centers)	RCT	1	1	No	Incentives (Contingency)	4	Treatment Completion	6.2	388	152	199	147	189	1	1	1	2	1	3	Moderate
112	Does decentralisation of tuberculosis care influence treatment outcomes? The case of Oromia Region, Ethiopia	2014	62	Ketema2014	Ethiopia	1	new smear-positive TB patients registered for treatment during the study period	Oromia Region, Ethiopia.	cohort study	6	3	No	Household visits	5.3	Treatment Completion	6.2	2203	54	604	83	1599	2	2	1	2	1	2	Strong
155	Household members and health care workers as supervisors of tuberculosis treatment	2010	80	Maciel2010	Brazil	1	patients with newly diagnosed TB	Community (home)	cohort study	6	3	No	Home-based care	5.3	Cured	6.1	171	59	59	100	112	1	2	1	2	1	3	Moderate
180	Managing medication compliance of tuberculosis patients in Haiti with medication monitors	2002	91	Moulding2002	Haiti	1	TB Patients on DOTS	Facility(clinic)	RCT	1	1	No	Reminders and tracers (monitor without feedback)	3	Treatment Completion	6.2	186	49	59	109	127	1	1	2	2	2	2	Strong
181	Managing medication compliance of tuberculosis patients in Haiti with medication monitors	2002	91	Moulding2002	Haiti	1	TB Patients on DOTS	Facility(clinic)	RCT	1	1	No	Reminders and tracers (monitor with feedback)	3	Treatment Completion	6.2	191	59	64	109	127	1	1	2	2	2	2	Strong
182	Impact of rapid molecular diagnostic tests on time to treatment initiation and outcomes in patients with multidrug-resistant TB,Tamil Nadu, India	2016	92	Nair2016	India	1	MDR-TB patients	Facility(hospital)	cohort study	6	3	No	Other-New testing	1	Treatment success	6	524	160	389	40	135	2	2	3	2	1	3	Weak
184	Impact of rapid molecular diagnostic tests on time to treatment initiation and outcomes in patients with multidrug-resistant TB,Tamil Nadu, India	2016	92	Nair2016	India	1	MDR-TB patients	Facility(hospital)	cohort study	6	3	No	Other-New testing	1	Cured	6.1	524	110	389	31	135	2	2	3	2	1	3	Weak
183	Impact of rapid molecular diagnostic tests on time to treatment initiation and outcomes in patients with multidrug-resistant TB,Tamil Nadu, India	2016	92	Nair2016	India	1	MDR-TB patients	Facility(hospital)	cohort study	6	3	No	Other-New testing	1	Treatment Completion	6.2	524	50	389	9	135	2	2	3	2	1	3	Weak
185	Engaging women volunteers of high socioeconomic status in supporting socioeconomically disadvantaged tuberculosis patients in Chiang Rai, Thailand	2013	93	Ngamvithayapong-Yanai2013	Thailand	1	poor TB patients	Community	Retrospective	6	3	No	Incentives	4	Treatment success	6	759	133	192	292	567	1	2	2	2	2	1	Strong
167	Integration of tuberculosis treatment in a community-based home care programme for persons living with HIV/AIDS in Ndola, Zambia	2003	86	Miti2003	Zambia	1	TB patients	Facility(clinic)	non-RCT	3	2	Yes	Home-based care	5.3	Treatment success	6	67	21	32	17	35	2	1	3	2	2	2	Moderate
168	Integration of tuberculosis treatment in a community-based home care programme for persons living with HIV/AIDS in Ndola, Zambia	2003	86	Miti2003	Zambia	1	TB patients	Facility(clinic)	non-RCT	3	2	Yes	Home-based care	5.3	Cured	6.1	67	18	32	3	35	2	1	3	2	2	2	Moderate
169	Integration of tuberculosis treatment in a community-based home care programme for persons living with HIV/AIDS in Ndola, Zambia	2003	86	Miti2003	Zambia	1	TB patients	Facility(clinic)	non-RCT	3	2	Yes	Home-based care	5.3	Treatment completion	6.2	67	3	32	14	35	2	1	3	2	2	2	Moderate
292	Outreach education for integration of HIV/AIDS care, antiretroviral treatment, and tuberculosis care in primary care clinics in South Africa: PALSA PLUS pragmatic cluster randomised trial	2011	151	Zwarenstein2011	South Africa	1	patients on HIV/AIDS care, antiretroviral treatment, and tuberculosis care in primary care clinics	Facility(clinic)	Cluster RCT	2	1	Yes	Educatioin&knowledge	2.2	TB diagnosis	2	10136	417	5793	245	4343	1	1	1	2	1	1	Strong
190	The Effects on Tuberculosis Treatment Adherence from Utilising Community Health Workers: A Comparison of Selected Rural and Urban Settings in Kenya	2014	97	Ong'ang'o, J. R.2014	Kenya	1	Patient visiting rural and urban clinics	Facility(clinic)	cohort study	6	3	No	Educatioin&knowledge	2.2	Treatment adherence	5	2778	1237	1499	875	1279	2	2	1	2	3	3	Weak
165	Do Instructional Videos on Sputum Submission Result in Increased Tuberculosis Case Detection? A Randomized Controlled Trial	2015	84	Mhalu2015	Tanzania	1	All patients with presumptive TB	Facility(Hospital）	RCT	1	1	No	Digital Health	3	TB diagnosis	2	200	56	100	23	100	1	1	1	2	1	1	Strong
173	Does routine home visiting improve the return rate and outcome of DOTS patients who delay treatment?	2003	88	Mohan2003	Iraq	1	new smear-positive tuberculosis patients who had delayed collecting their drugs on one occasion	Facility(clinic)	RCT	1	1	No	Home-based care	5.3	Treatment success	6	480	226.08	240	184.08	240	1	1	2	2	2	2	Strong
186	Impact of community participation on treatment outcomes and compliance of DOTS patients in Iraq	2003	94	Niazi2003	Iraq	1	tuberculosis patients undergoing directly-observed therapy, short course (DOTS)	Community	RCT	1	1	No	Home-based care	5.3	Treatment Aherence	5	172	86	86	12	86	1	1	2	2	2	2	Strong
187	Impact of community participation on treatment outcomes and compliance of DOTS patients in Iraq	2003	94	Niazi2003	Iraq	1	tuberculosis patients undergoing directly-observed therapy, short course (DOTS)	Community	RCT	1	1	No	Home-based care	5.3	Cured	6.1	172	71.982	86	58.996	86	1	1	2	2	2	2	Strong
195	Impact of Monetary Incentives on Adherence to Referral for Screening Chest X-rays After Syringe Exchange–Based Tuberculin Skin Testing	2003	100	Perlman2003	United States	2	registered participants in study area	Community	pre and post intervention study	4	2	No	incentives	4	Linkage to Care	3	177	48	58	41	119	1	1	1	2	1	3	Moderate
199	A knowledge translation intervention to improve tuberculosis care and outcomes in Malawi: a pragmatic cluster randomized controlled trial	2015	101	Puchalski2015	Malawi	1	TB patients	Facility(clinic)	Cluster RCT	2	1	No	Educatioin&knowledge	2.2	Treatment success	6	148	44	68	46	80	1	1	1	3	1	1	Moderate
200	A knowledge translation intervention to improve tuberculosis care and outcomes in Malawi: a pragmatic cluster randomized controlled trial	2015	101	Puchalski2015	Malawi	1	TB patients	Facility(clinic)	Cluster RCT	2	1	No	Educatioin&knowledge	2.2	Cured	6.1	148	31	68	8	80	1	1	1	3	1	1	Moderate
201	A knowledge translation intervention to improve tuberculosis care and outcomes in Malawi: a pragmatic cluster randomized controlled trial	2015	101	Puchalski2015	Malawi	1	TB patients	Facility(clinic)	Cluster RCT	2	1	No	Educatioin&knowledge	2.2	Treatment Completion	6.2	148	13	68	38	80	1	1	1	3	1	1	Moderate
205	The Innovative Socio-economic Interventions Against Tuberculosis (ISIAT) project: an operational assessment	2011	105	Rocha2011	Peru	1	TB-affected families	Facility(clinic)	pre and post intervention study		2	No	Household visits	5.3	Treatment Completion	6.2	672	322.56	336	275.52	336	1	1	1	2	2	1	Strong
206	The Innovative Socio-economic Interventions Against Tuberculosis (ISIAT) project: an operational assessment	2011	105	Rocha2011	Peru	1	TB-affected families	Facility(clinic)	pre and post intervention study	4	2	No	Household visits	5.3	Treatment Completion	6.2	672	325.92	336	305.76	336	1	1	1	2	2	1	Strong
223	Home Based Care as an Approach to Improve the Efficiency of treatment for MDR Tuberculosis: A Quasi-Experimental Pilot Study	2017	117	Taneja2017	India	1	Patients with MDR Tuberculosis	Facility(clinic)	quasi-experimental study	5	2	No	Home-based care	5.3	Treatment success	6	70	20	32	14	38	2	1	2	2	3	2	Moderate
224	Home Based Care as an Approach to Improve the Efficiency of treatment for MDR Tuberculosis: A Quasi-Experimental Pilot Study	2017	117	Taneja2017	India	1	Patients with MDR Tuberculosis	Facility(clinic)	quasi-experimental study	5	2	No	Home-based care	5.3	Cured	6.1	70	7	32	5	38	2	1	2	2	3	2	Moderate
225	Home Based Care as an Approach to Improve the Efficiency of treatment for MDR Tuberculosis: A Quasi-Experimental Pilot Study	2017	117	Taneja2017	India	1	Patients with MDR Tuberculosis	Facility(clinic)	quasi-experimental study	5	2	No	Home-based care	5.3	Treatment Completion	6.2	70	13	32	9	38	2	1	2	2	3	2	Moderate
204	Short course chemotherapy: A controlled study of indirect defaulter retrieval method	1993	104	Rajasekaran1993	India	1	newly diagnosed pulmonary tuberculosis patients placed under short course chemotherapy	Facility(clinic)	RCT	1	1	No	Reminders and tracers	3	Treatment completion	6.2	200	88	100	73	100	1	1	1	2	1	2	Strong
174	Does routine home visiting improve the return rate and outcome of DOTS patients who delay treatment?	2003	88	Mohan2003	Iraq	1	new smear-positive tuberculosis patients who had delayed collecting their drugs on one occasion	Facility(clinic)	RCT	1	1	No	Home-based care	5.3	Treatment uptake	4	480	231	240	198	240	1	1	2	2	2	2	Strong
262	Treatment outcomes of TB-infected individuals attending public sector primary care clinics in rural Liberia from 2015 to 2017: a retrospective cohort study.	2018	138	Wickett2018	Grand Gedeh and Maryland, Liberia	1	TB-infected individuals attending public sector primary care clinics	Factility(hospital)	cohort study	6	3	No	Household visits	5.3	Treatment success	6	560	359	471	55	89	1	2	2	3	1	2	Moderate
263	Treatment outcomes of TB-infected individuals attending public sector primary care clinics in rural Liberia from 2015 to 2017: a retrospective cohort study.	2018	138	Wickett2018	Grand Gedeh and Maryland, Liberia	1	TB-infected individuals attending public sector primary care clinics	Factility(hospital)	cohort study	6	3	No	Household visits	5.3	Cured	6.1	560	138	471	26	89	1	2	2	3	1	2	Moderate
208	Childhood tuberculosis deskguide and monitoring: an intervention to improve case management in Pakistan	2011	107	Safdar2011	Pakistan	1	children with Tuberculosis below 15 years registered at all nine public sector hospitals	Facility(clinic)	Prospective	6	3	No	Education&Counselling	2.1	Treatment Success	6	200	37	37	59	163	3	2	2	2	2	2	Strong
264	Treatment outcomes of TB-infected individuals attending public sector primary care clinics in rural Liberia from 2015 to 2017: a retrospective cohort study.	2018	138	Wickett2018	Grand Gedeh and Maryland, Liberia	1	TB-infected individuals attending public sector primary care clinics	Factility(hospital)	cohort study	6	3	No	Household visits	5.3	Treatment Completion	6.2	560	221	471	29	89	1	2	2	3	1	2	Moderate
210	Impact of rapid drug susceptibility testing for tuberculosis: program experience in Lima, Peru	2012	109	Shin2012	Peru	1	TB patients referred to the selected study clinics	Facility(clinic)	cohort study	6	3	No	Other-New testing	1	Treatment success	6	1354	461	737	363	617	3	2	2	2	2	2	Strong
5	The SCIDOTS Project: evidence of benefits of an integrated tobacco cessation intervention in tuberculosis care on treatment outcomes	2011	3	Awaisu2011	Malaysia	1	current manufactured cigarette smokers newly diagnosed with active TB	facility (clinics)	non-RCT	3	2	No	Tobacco Cessation	7	Treatment success	6	120	39	40	36	46	1	1	1	3	1	2	Moderate
28	Effects of an Incentive and Education Program on Return Rates for PPD Test Reading in Patients with HIV Infection	1996	16	Chaisson1996	United States	2	patients experiencing HIV infection	Facility(hospital)	non-RCT	3	2	Yes	incentives	4	Testing	1	501	111	229	96	272	1	1	1	3	1	1	Moderate
3	The SCIDOTS Project: evidence of benefits of an integrated tobacco cessation intervention in tuberculosis care on treatment outcomes	2011	3	Awaisu2011	Malaysia	1	current manufactured cigarette smokers newly diagnosed with active TB	facility (clinics)	non-RCT	3	2	No	Tobacco Cessation	7	Cured	6.1	120	32	40	24	46	1	1	1	3	1	2	Moderate
255	A clinical trial of a financial incentive to go to the tuberculosis clinic for isoniazid after release from jail.	1998	135	White1998	United States	2	People released from Jail with latent tuberculosis	Community(Jail)	RCT	1	1	No	incentives	4	Linkage to Care	3	61	8	31	7	30	1	1	1	2	1	1	Strong
215	Use of eCompliance, an innovative biometric system for monitoring of tuberculosis treatment in rural Uganda	2015	112	Snidal2015	Uganda	1	TB patients	Community (pharmacy)	Prospective	6	3	No	Reminders and tracers	3	Treatment success	6	142	29	36	79	106	3	2	2	2	2	2	Moderate
216	Use of eCompliance, an innovative biometric system for monitoring of tuberculosis treatment in rural Uganda	2015	112	Snidal2015	Uganda	1	TB patients	Community (pharmacy)	Prospective		3	No	Reminders and tracers	3	Cured	6.1	142	9	36	49	106	3	2	2	2	2	2	Moderate
217	Use of eCompliance, an innovative biometric system for monitoring of tuberculosis treatment in rural Uganda	2015	112	Snidal2015	Uganda	1	TB patients	Community (pharmacy)	Prospective	6	3	No	Reminders and tracers	3	Treatment Completion	6.2	142	20	36	30	106	3	2	2	2	2	2	Moderate
4	The SCIDOTS Project: evidence of benefits of an integrated tobacco cessation intervention in tuberculosis care on treatment outcomes	2011	3	Awaisu2011	Malaysia	1	current manufactured cigarette smokers newly diagnosed with active TB	facility (clinics)	non-RCT	3	2	No	Tobacco Cessation	7	Treatment Completion	6.2	120	7	40	12	46	1	1	1	3	1	2	Moderate
219	The effect of dosage cards on compliance with directly observed Tuberculosis threapy in hosptial	1998	114	Sonnenberg1998	South Africa	1	TB patietns on DOTS	Facility(clinic)	pre and post intervention study	4	2	No	Education&Counselling	2.1	Treatment adherence	5	56	28	30	16	26	1	1	2	2	3	2	Moderate
220	Pilot randomized trial of nutritional supplementation in patients with tuberculosis and HIV-tuberculosis coinfection receiving directly observed short-course chemotherapy for tuberculosis	2011	115	Sudarsanam2011	India	1	TB with and without HIV coinfection	Facility(clinic)	RCT	1	1	No	Incentives and enablers	4	Treatment success	6	77	34	35	37	42	1	1	2	3	1	2	Moderate
178	Behavioral Interventions for the Control of Tuberculosis Among Adolescents	2001	90	Morisky2001	United States	2	TB infected adolescents	Facility(health centers)	RCT	1	1	No	Behavioral Intervention	7	Treatment Completion	6.2	377	151	188	147	189	1	1	1	2	1	3	Moderate
257	Randomized Controlled Trial of Interventions to Improve Follow-up for Latent Tuberculosis Infection After Release From Jail	2002	136	White2002	United States	2	People released from Jail with latent tuberculosis	Community(Jail)	RCT	1	1	No	incentives	4	Linkage to Care	3	218	42	114	25	104	1	1	1	2	1	2	Strong
192	Screening and brief interventions for hazardous and harmful alcohol use among patients with active tuberculosis attending primary public care clinics in South Africa: results from a cluster randomized controlled trial	2013	99	Peltzer2013	South Africa	1	patients with active tuberculosis attending primary public care clinics	Facility(clinic)	Cluster RCT	2	1	No	other-Acohol intervention	7	Treatment success	6	1196	164	455	98	741	1	1	1	2	1	2	Strong
193	Screening and brief interventions for hazardous and harmful alcohol use among patients with active tuberculosis attending primary public care clinics in South Africa: results from a cluster randomized controlled trial	2013	99	Peltzer2013	South Africa	1	patients with active tuberculosis attending primary public care clinics	Facility(clinic)	Cluster RCT	2	1	No	other-Acohol intervention	7	Cured	6.1	1196	135	455	76	741	1	1	1	2	1	2	Strong
194	Screening and brief interventions for hazardous and harmful alcohol use among patients with active tuberculosis attending primary public care clinics in South Africa: results from a cluster randomized controlled trial	2013	99	Peltzer2013	South Africa	1	patients with active tuberculosis attending primary public care clinics	Facility(clinic)	Cluster RCT	2	1	No	other-Acohol intervention	7	Treatment Completion	6.2	1196	29	455	22	741	1	1	1	2	1	2	Strong
226	Automated telephone reminders in tuberculosis care	1994	118	Tanke1994	United States	2	patient scheduled for appointments for TB treatment	Facility(clinic)	quasi-experimental study	5	2	No	Reminders and tracers	3	Treatment Adherence	5	615	328	490	63	125	2	1	2	2	3	2	Moderate
211	Effectiveness of alcohol treatment interventions integrated into routine tuberculosis care in Tomsk, Russia	2013	110	Shin2013	Russian Federation	2	TB patients	Facility(clinic)	RCT	1	1	No	Tobacco Cessation	7	Treatment success	6	196	83	98	80	98	1	1	2	3	1	1	Moderate
231	Alcohol intervention strategy among tuberculosis patients: a pilot study from South India	2017	120	Thomas, B.2017	India	1	TB Patients	TB registeries	Cluster RCT	2	1	No	Tobacco Cessation	7	Treatment adherence	5	277	41	104	31	173	1	1	1	2	2	3	Moderate
230	Alcohol intervention strategy among tuberculosis patients: a pilot study from South India	2017	120	Thomas, B.2017	India	1	TB patients	TB registeries	Cluster RCT	2	1	No	Tobacco Cessation	7	Treatment success	6	298	98	113	115	185	1	1	1	2	2	3	Moderate
10	The importance of providing counselling and financial support to patients receiving treatment for multi-drug resistant TB: mixed method qualitative and pilot intervention studies	2014	6	Baral2014	Nepal	1	people starting MDR-TB treatment	facility (centres)	mixed-method study including formative and explanatory qualitative components and a pilot intervention study	3	3	No	Incentives+Counselling	8	Cured	6.1	123	32	42	54	81	1	1	2	2	1	1	Strong
57	Implementing TB control in a rural, resource-limited setting: the stop-TB Italia project in Senegal	2018	32	Diaw2018	Senegal	1	patients with active TB	facility&community	pre and post intervention study	4	2	No	Education&knowledge, new testing	8	Treatment success	6	239	176	196	29	43	2	1	1	2	1	3	Moderate
232	Implementation and outcomes of an active defaulter tracing system for HIV, prevention of mother to child transmission of HIV (PMTCT), and TB patients in Kibera, Nairobi, Kenya	2011	121	Thomson2011	Kenya	1	HIV, PMTCT, TB, and HIV/TB co-infected patients receiving treatment	Facility(clinic)	Retrospective	6	3	Yes	Reminders and tracers	3	Treatment Success	6	596	316	461	81	135	3	2	2	2	2	2	Moderate
58	Implementing TB control in a rural, resource-limited setting: the stop-TB Italia project in Senegal	2018	32	Diaw2018	Senegal	1	patients with active TB	facility&community	pre and post intervention study	4	2	No	Education&knowledge, new testing	8	Cured	6.1	239	34	196	6	43	2	1	1	2	1	3	Moderate
59	Implementing TB control in a rural, resource-limited setting: the stop-TB Italia project in Senegal	2018	32	Diaw2018	Senegal	1	patients with active TB	facility&community	pre and post intervention study	4	2	No	Education&knowledge, new testing	8	Treatment Completion	6.2	239	142	196	23	43	2	1	1	2	1	3	Moderate
212	Acceptability and Effectiveness of the Storekeeper-Based TB Referral System for TB Suspects in Sub-Districts of Lilongwe in Malawi	2012	111	Simwaka2012	Malawi	1	TB Suspects	Community (pharmacy)	pre and post intervention study	4	2	No	education&knowledge, and other	8	TB testing	1	101117	281	40500	179	60617	1	1	2	2	1	3	Moderate
27	Effects of an Incentive and Education Program on Return Rates for PPD Test Reading in Patients with HIV Infection	1996	16	Chaisson1996	United States	2	patients experiencing HIV infection	Facility(hospital)	non-RCT	3	2	Yes	Education&knowledge, incentives	8	Testing	1	430	96	158	96	272	1	1	1	3	1	1	Moderate
237	Psychological and Educational Intervention to Improve Tuberculosis Treatment Adherence in Ethiopia Based on Health Belief Model: A Cluster Randomized Control Trial	2016	123	Tola2016	Ethiopia	1	TB patients	Facility(clinic)	Cluster RCT	2	1	No	Education&Counselling	2.1	Treatment adherence	5	641	311	344	222	297	1	1	1	2	1	1	Strong
238	Effectiveness of a conditional cash transfer programme on TB cure rate: a retrospective cohort study in Brazil	2016	124	Torrens2016	Brazil	1	patients newly diagnosed with TB	Facility	pre and post intervention study	4	3	No	incentives	4	Cured	6.1	7255	4752	5788	1128	1467	1	1	1	1	1	1	Strong
239	An intervention programme for the management of multidrug-resistant tuberculosis in France.	2006	125	Uffredi2006	France	2	MDR-TB patients	Community	pre and post intervention study	4	2	No	Education&knowledge	2.2	Cured	6.1	78	23	33	26	45	1	1	2	2	3	2	Moderate
108	An integrated community TB-HIV adherence model provides an alternative to DOT for tuberculosis patients in Cape Town	2016	60	Kaplan, R.2016	South Africa	1	Patients treated for tuberculosis (TB) in TB clinics	Facility(clinic)	cohort study	6	3	Yes	Education&knowledge, home visits	8	Treatment success	6	23210	9300	11314	9851	11896	2	2	2	2	2	1	Strong
36	Strategies to increase adherence with tuberculosis test reading in a high-risk population	1997	19	Cheng1997	United States	2	healthy children due for a TB test	Facility(hospital)	RCT	1	1	No	incentives	4	TB testing	1	863	81	121	334	742	1	1	1	3	3	3	Weak
132	What strategy can be applied to the patients with culture positive tuberculosis to reduce treatment delay in a private tertiary healthcare center?	2011	72	Lee2011	Bangladesh	1	patient on the treatment outcome in the private tertiary healthcare center.	Factility(hospital)	RCT	1	1	No	digital health, edcuation&knowledge	8	Treatment success	6	457	71	91	241	366	2	1	1	2	1	3	Modearte
37	Strategies to increase adherence with tuberculosis test reading in a high-risk population	1997	19	Cheng1997	United States	2	healthy children due for a TB test	Facility(hospital)	RCT	1	1	No	incentives	4	TB testing	1	904	113.4	162	334	742	1	1	1	3	3	3	Weak
133	What strategy can be applied to the patients with culture positive tuberculosis to reduce treatment delay in a private tertiary healthcare center?	2011	72	Lee2011	Bangladesh	1	patient on the treatment outcome in the private tertiary healthcare center.	Factility(hospital)	RCT	1	1	No	digital health, edcuation&knowledge	8	Cured	6.1	457	9	91	31	366	2	1	1	2	1	3	Modearte
245	Assessment of clinical pharmacist intervention to improve compliance and health care outcomes of tuberculosis patients	2012	129	Venkatapraveen2012	Gulbarga	1	Pulmonary tuberculosis patients	Facility(hospital)	RCT	1	1	No	Education&Counselling	2.1	Cured	6.1	114	46	57	25	57	1	1	1	2	1	2	Strong
81	Use of incentives to increase compliance for TB screening in a population of intravenous drug users. International Journal of Tuberculosis and Lung Disease. 1999;3(2):153-155.	1999	46	Fitzgerald 1999	Canada	2	population of intravenous drug users	Facility	pre and post intervention study	4	2	No	incentives	4	TB testing	1	1107	418	549	240	558	2	1	1	2	1	3	Moderate
134	What strategy can be applied to the patients with culture positive tuberculosis to reduce treatment delay in a private tertiary healthcare center?	2011	72	Lee2011	Bangladesh	1	patient on the treatment outcome in the private tertiary healthcare center.	Factility(hospital)	RCT	1	1	No	digital health, edcuation&knowledge	8	Treatment Completion	6.2	457	62	91	210	366	2	1	1	2	1	3	Modearte
273	Learning from a cluster randomized controlled trial to improve healthcare workers' access to prevention and care for tuberculosis and HIV in Free State, South Africa: the pivotal role of information systems	2016	142	Yassi2016	South Africa	1	healthcare workers with TB	Factility(hospital)	Cluster RCT	2	1	Yes	Education&knowledge, other(HIV treatment)	8	TB testing	1	1372	153	688	70	684	1	1	3	2	1	2	Moderate
175	A patient education program to improve adherence rates with antituberculosis drug regimens	1990	89	Morisky1990	United States	2	Patients with or without active TB	community -(districts with slums)	RCT	1	1	No	Incentives & education	8	Treatment Adherence	5	88	37.84	43	36.45	45	1	1	1	3	1	1	Moderate
250	Providing financial incentives to rural-to-urban tuberculosis migrants in Shanghai: an intervention study	2012	132	Wei2012	China	1	rural-to-urban tuberculosis migrants	Factility(hospital)	Interventional study	4	2	No	incentives	4	Treatment Completion	6.2	183	80	90	71	93	3	1	2	2	3	1	Moderate
176	A patient education program to improve adherence rates with antituberculosis drug regimens	1990	89	Morisky1990	United States	2	Patients with or without active TB	community -(districts with slums)	RCT	1	1	No	Incentives & education	8	Treatment Adherence	5	117	37.12	58	27.73	59	1	1	1	3	1	1	Moderate
179	Behavioral Interventions for the Control of Tuberculosis Among Adolescents	2001	90	Morisky2001	United States	2	TB infected adolescents	Facility(health centers)	RCT	1	1	No	Education&knowledge+incentives	8	Treatment Completion	6.2	380	162	191	147	189	1	1	1	2	1	3	Moderate
188	A randomized controlled trial of two treatment programs for homeless adults with latent tuberculosis infection	2006	95	Nyamathi 2006	United States	2	Homeless adults	Community(Homeless shelters)	RCT	1	1	No	Education&knowledge, incentives	8	Treatment Completion	6.2	520	172	279	94.713	241	2	1	1	2	1	3	Moderate
196	A knowledge translation intervention to improve tuberculosis care and outcomes in Malawi: a pragmatic cluster randomized controlled trial	2015	101	Puchalski2015	Malawi	1	TB patients	Facility(clinic)	Cluster RCT	2	1	No	Education and new tool	8	Treatment success	6	110	21	30	46	80	1	1	1	3	1	1	Moderate
197	A knowledge translation intervention to improve tuberculosis care and outcomes in Malawi: a pragmatic cluster randomized controlled trial	2015	101	Puchalski2015	Malawi	1	TB patients	Facility(clinic)	Cluster RCT	2	1	No	Education and new tool	8	Cured	6.1	110	8	30	8	80	1	1	1	3	1	1	Moderate
198	A knowledge translation intervention to improve tuberculosis care and outcomes in Malawi: a pragmatic cluster randomized controlled trial	2015	101	Puchalski2015	Malawi	1	TB patients	Facility(clinic)	Cluster RCT	2	1	No	Education and new tool	8	Treatment Completion	6.2	110	13	30	38	80	1	1	1	3	1	1	Moderate
218	Tuberculosis control in a socially vulnerable area: a community intervention beyond DOT in a Brazilian favela	2013	113	Soares2013	Brazil.	1	TB patients and TB suspects	Community	before and after intervention study	4	2	No	Comprehensive	8	Treatment success	6	2623	1473	1771	576	852	3	1	2	2	1	3	Weak
258	Randomized Controlled Trial of Interventions to Improve Follow-up for Latent Tuberculosis Infection After Release From Jail	2002	136	White2002	United States	2	People released from Jail with latent tuberculosis	Community(Jail)	RCT	1	1	No	incentives	4	Treatment Completion	6.2	216	14	113	12	103	1	1	1	2	1	2	Strong
259	Randomized Controlled Trial of Interventions to Improve Follow-up for Latent Tuberculosis Infection After Release From Jail	2002	136	White2002	United States	2	People released from Jail with latent tuberculosis	Community(Jail)	RCT	1	1	No	Education&Counselling	2.1	Treatment Completion	6.2	209	24	106	12	103	1	1	1	2	1	2	Strong
252	Impact of programmatic intervention on the treatment complaince of patients with HIV/TB dual infections	2016	134	Wei2016	China	1	HIV/TB dural infection patients	Factility(hospital)	RCT	1	1	Yes	Knowledge&education, other (care and treatment)	8	Treatment adherence	5	90	41	45	30	45	1	1	3	2	1	3	Weak
253	Impact of programmatic intervention on the treatment complaince of patients with HIV/TB dual infections	2016	134	Wei2016	China	1	HIV/TB dural infection patients	Factility(hospital)	RCT	1	1	Yes	Knowledge&education, other (care and treatment)	8	Treatment adherence	5	90	37	45	26	45	1	1	3	2	1	3	Weak
254	Impact of programmatic intervention on the treatment complaince of patients with HIV/TB dual infections	2016	134	Wei2016	China	1	HIV/TB dural infection patients	Factility(hospital)	RCT	1	1	Yes	Knowledge&education, other (care and treatment)	8	Treatment adherence	5	90	33	45	19	45	1	1	3	2	1	3	Weak
11	Sizanani: A Randomized Trial of Health System Navigators to Improve Linkage to HIV and TB Care in South Africa	2016	7	Bassett2016	South Africa	1	Adults 18 years or older, English-speaking or Zulu speaking coming for HIV testing in Durban	facility( hospital outpatient and primary health clinics.	RCT	1	1	Yes	Education&knowledge+Digital Health	8	Linkage to Care	3	1899	212	967	197	932	1	1	1	1	1	1	Strong
109	An integrated community TB-HIV adherence model provides an alternative to DOT for tuberculosis patients in Cape Town	2016	60	Kaplan, R.2016	South Africa	1	Patients treated for tuberculosis (TB) in TB clinics	Facility(clinic)	cohort study	6	3	Yes	Education&knowledge, home visits	8	Treatment uptake	4	23210	8372	11314	7970	11896	2	2	2	2	2	1	Strong
260	Improving tuberculosis therapy completion after jail: translation of research to practice	2005	137	White2005	United States	2	People released from Jail with latent tuberculosis	Community(Jail)	cohort study	6	3	No	education&knowledge, incentives	8	Treatment Completion	6.2	59	16	34	7	25	1	2	1	3	1	3	Weak
131	What strategy can be applied to the patients with culture positive tuberculosis to reduce treatment delay in a private tertiary healthcare center?	2011	72	Lee2011	Bangladesh	1	patient on the treatment outcome in the private tertiary healthcare center.	Factility(hospital)	RCT	1	1	No	digital health, edcuation&knowledge	8	Treatment uptake	4	457	86	91	316	366	2	1	1	2	1	3	Modearte
265	A randomized controlled study of socioeconomic support to enhance tuberculosis prevention and treatment, Peru	2017	139	Wingfield2017	Peru	1	household contacts of tuberculosis patients and TB patiennts	Facility(clinic)	RCT	1	1	No	education, other (screening)	8	Treatment success	6	282	87	135	78	147	1	1	2	3	1	1	Moderate
266	A randomized controlled study of socioeconomic support to enhance tuberculosis prevention and treatment, Peru	2017	139	Wingfield2017	Peru	1	household contacts of tuberculosis patients and TB patiennts	Facility(clinic)	RCT	1	1	No	education, other (screening)	8	Cured	6.1	282	71	135	55	147	1	1	2	3	1	1	Moderate
267	A randomized controlled study of socioeconomic support to enhance tuberculosis prevention and treatment, Peru	2017	139	Wingfield2017	Peru	1	household contacts of tuberculosis patients and TB patiennts	Facility(clinic)	RCT	1	1	No	education, other (screening)	8	Treatment Completion	6.2	282	16	135	23	147	1	1	2	3	1	1	Moderate
269	A medication adherence enhancement program for persons with pulmonary tuberculosis: A randomized RCT	2015	140	Wongduan2015	Thailand	1	persons with pulmonary tuberculosis	Factility(hospital)	RCT	1	1	No	education & knowledge; digital health	8	Treatment success	6	50	25	25	24	25	1	1	1	1	1	1	Strong
270	A medication adherence enhancement program for persons with pulmonary tuberculosis: A randomized RCT	2015	140	Wongduan2015	Thailand	1	persons with pulmonary tuberculosis	Factility(hospital)	RCT	1	1	No	education & knowledge; digital health	8	Cured	6.1	50	23	25	20	25	1	1	1	1	1	1	Strong
272	Evaluating the effects of providing financial incentives to tuberculosis patients and health providers in China	2008	141	Yao2008	China	1	TB patients	Community	Cluster RCT	2	1	No	incentives	4	Treatment Completion	6.2	9193	5279	5448	3629	3745	1	1	1	2	1	2	Strong
159	Monetary versus nonmonetary incentives for TB skin test reading among drug users	1999	82	Malotte1999	United States	2	active injection drug and/or crack cocaine users	Facility	non-RCT	3	2	No	incentives	4	TB testing	1	432	205.933	217	105.995	215	2	1	1	2	1	3	Moderate
271	A medication adherence enhancement program for persons with pulmonary tuberculosis: A randomized RCT	2015	140	Wongduan2015	Thailand	1	persons with pulmonary tuberculosis	Factility(hospital)	RCT	1	1	No	education & knowledge; digital health	8	Treatment Completion	6.2	50	2	25	4	25	1	1	1	1	1	1	Strong
106	Tuberculosis among nomads in Adamawa, Nigeria: outcomes from two years of active case finding.	2015	58	John2015	Nigeria	1	nomads in Adamawa state, Nigeria	Community	pre and post intervention study	4	2	No	digital health; education &knowledge, other	8	TB diagnosis	2	39607	3775	26917	2631	12690	2	1	2	3	1	3	Weak
214	Acceptability and Effectiveness of the Storekeeper-Based TB Referral System for TB Suspects in Sub-Districts of Lilongwe in Malawi	2012	111	Simwaka2012	Malawi	1	TB Suspects	Community (pharmacy)	pre and post intervention study	4	2	No	education&knowledge, and other	8	Linkage to Care	3	455	147	347	3	108	1	1	2	2	1	3	Moderate
261	Improving tuberculosis therapy completion after jail: translation of research to practice	2005	137	White2005	United States	2	People released from Jail with latent tuberculosis	Community(Jail)	cohort study	6	3	No	education&knowledge, incentives	8	Linkage to Care	3	268	34	104	25	164	1	2	1	3	1	3	Weak
213	Acceptability and Effectiveness of the Storekeeper-Based TB Referral System for TB Suspects in Sub-Districts of Lilongwe in Malawi	2012	111	Simwaka2012	Malawi	1	TB Suspects	Community (pharmacy)	pre and post intervention study	4	2	No	Educatioin&knowledge	8	TB diagnosis	2	101117	49	40500	36	60617	1	1	2	2	1	3	Moderate
277	Innovative Community-Based Approaches Doubled Tuberculosis Case Notification and Improve Treatment Outcome in Southern Ethiopia	2013	143	Yassin2013	Ethiopia	1	Citizens in targeted community	Community	pre and post intervention study	4	2	No	case notification, education & knowledge, and other	8	Treatment success	6	5855	2530	2743	2358	3112	1	1	2	2	1	2	Strong
278	Innovative Community-Based Approaches Doubled Tuberculosis Case Notification and Improve Treatment Outcome in Southern Ethiopia	2013	143	Yassin2013	Ethiopia	1	Citizens in targeted community	Community	pre and post intervention study	4	2	No	case notification, education & knowledge, and other	8	Cured	6.1	5855	1659	2743	866	3112	1	1	2	2	1	2	Strong
160	Monetary versus nonmonetary incentives for TB skin test reading among drug users	1999	82	Malotte1999	United States	2	active injection drug and/or crack cocaine users	Facility	non-RCT	3	2	No	incentives	4	TB testing	1	432	185.969	217	106	215	2	1	1	2	1	3	Moderate
279	Innovative Community-Based Approaches Doubled Tuberculosis Case Notification and Improve Treatment Outcome in Southern Ethiopia	2013	143	Yassin2013	Ethiopia	1	Citizens in targeted community	Community	pre and post intervention study	4	2	No	case notification, education & knowledge, and other	8	Treatment Completion	6.2	5855	871	2743	1492	3112	1	1	2	2	1	2	Strong
274	Learning from a cluster randomized controlled trial to improve healthcare workers' access to prevention and care for tuberculosis and HIV in Free State, South Africa: the pivotal role of information systems	2016	142	Yassi2016	South Africa	1	healthcare workers with TB	Factility(hospital)	Cluster RCT	2	1	Yes	Education&knowledge, other(HIV treatment)	8	TB diagnosis	2	223	15	153	8	70	1	1	3	2	1	2	Moderate
268	A randomized controlled study of socioeconomic support to enhance tuberculosis prevention and treatment, Peru	2017	139	Wingfield2017	Peru	1	household contacts of tuberculosis patients and TB patiennts	Facility(clinic)	RCT	1	1	No	education, other (screening)	8	Treatment uptake	4	410	91	206	53	204	1	1	2	3	1	1	Moderate
161	Monetary versus nonmonetary incentives for TB skin test reading among drug users	1999	82	Malotte1999	United States	2	active injection drug and/or crack cocaine users	Facility	non-RCT	3	2	No	incentives	4	TB testing	1	433	180.068	218	106	215	2	1	1	2	1	3	Moderate
284	Voluntary counselling HIV testing and adjunctive cotrimoxazole reduces mortality in tuberculosis patients in Thyolo Malawi.	2003	145	Zachariah2003	Malawi	1	TB patients	Facility(clinic)	cohort study	6	3	Yes	Education&knowledge; other (HIV testing and treatment)	8	Treatment Completion	6.2	1986	701	1061	524	925	1	2	1	3	2	1	Moderate
275	Learning from a cluster randomized controlled trial to improve healthcare workers' access to prevention and care for tuberculosis and HIV in Free State, South Africa: the pivotal role of information systems	2016	142	Yassi2016	South Africa	1	healthcare workers with TB	Factility(hospital)	Cluster RCT	2	1	Yes	Education&knowledge, other(HIV treatment)	8	Linkage to Care	3	9535	688	3946	684	5589	1	1	3	2	1	2	Moderate
276	Learning from a cluster randomized controlled trial to improve healthcare workers' access to prevention and care for tuberculosis and HIV in Free State, South Africa: the pivotal role of information systems	2016	142	Yassi2016	South Africa	1	healthcare workers with TB	Factility(hospital)	Cluster RCT	2	1	Yes	Education&knowledge, other(HIV treatment)	8	Treatment uptake	4	23	15	15	7	8	1	1	3	2	1	2	Moderate
289	Incremental cost-effectiveness of improving treatment results among migrant tuberculosis patients in Shanghai	2013	149	Zou2013	China	1	Migrant tuberculosis patients	Facility(clinic)	pre and post intervention study	4	2	No	Incentives (COMDIS project)	4	Treatment Completion	6.2	233	80	90	111	143	1	1	2	2	3	2	Moderate
290	Incremental cost-effectiveness of improving treatment results among migrant tuberculosis patients in Shanghai	2013	149	Zou2013	China	1	Migrant tuberculosis patients	Facility(clinic)	pre and post intervention study	4	2	No	Incentives (Global fund project)	4	Treatment Completion	6.2	328	153	173	113	155	1	1	2	2	3	2	Moderate
286	Improving Tuberculosis Screening and Isoniazid Preventative Therapy in an HIV Clinic in Addis Ababa, Ethiopia	2013	146	Zaeh2013	Ethiopia	1	Patients in HIV clinic	Facility(clinic)	pre and post intervention study	4	2	Yes	case notification, education & knowledge, and other	8	Treatment uptake	4	278	187	230	2	48	1	1	1	2	3	2	Moderate
280	Innovative Community-Based Approaches Doubled Tuberculosis Case Notification and Improve Treatment Outcome in Southern Ethiopia	2013	143	Yassin2013	Ethiopia	1	Citizens in targeted community	Community	pre and post intervention study	4	2	No	education&knowledge, incentives, and other	8	TB diagnosis	2	1.35208e+07	7071	5.56772e+06	5090	7953125	1	1	2	2	1	2	Strong

## Sheet: Final Table 
No.	Study title	Published Year	Study No	ID	Countries	Region classification (1=LMIC, 2=HIC)	Population settings	Study settings	Study type	Study Type Code (1=RCT, 2= Cluster RCT, 3=non-RCT, 4=pre and post intervention study, 5=qusi-experimental study, 6=cohort study/prospective cohort/retrospective cohort/descriptive observational study	New study design code (1=RCT(cluster), 2=non-RCT, 3=Observational Study)	Integration with HIV care	Intervention methods ( case notification, education&knowledge, incentives, digital health, Tobacco Cessation, other)	New Intervention （1=casefinding, 2.1=Patient Education 2.2=staff training 3=digital health 4. Incentives. 5=Other (5.1=health system strengthening; improved health service; performance monitoring; private public partnership;private clinic; 5.2=task shifting; 5.3=household visits; home-based care) 6. Integrated care (HIV) 7. Tobacco&Alcohol 8. mixed	Treatment cascade (Testing, Diagnosis, linkage to care, treatment uptake, treatment adherence, cured, treatment competed)	Treatment cacade code (1=testing, 2=diagnosis, 3=linkage to care, 4=treatment uptake, 5=treatment adherence, 6=treatment success, 6.1=cured, 6.2=treatment complete, 7.1=loss to followup, 7.2=default, 8=died/mortality, 9=failure)	Total	Intervention group (x/y, %)	N=intervention	Control group (x/y, %)	N=control	Selection Bias	Study Design	Confounders	Blinding	Data Collection Methods	Withdraw	Overall
207	Enhanced tuberculosis case detection among substitution treatment patients: a randomized controlled trial	2011	106	Rüütel2011	Estonia	1	TB suspects	Facility(clinic)	RCT	1	1	No	Active case detection	1	TB testing	1	113	32	56	17	57	1	1	1	2	1	3	Moderate
43	Twelve-monthly versus six-monthly radiological screening for active case-finding of tuberculosis: a randomised controlled trial	2011	24	Churchyard2011	South Africa	1	Gloden miners	community(villages)	RCT	1	1	No	Active Case Finding	1	Case detection	2	2578	490	1145	530	1433	1	1	2	2	1	1	Strong
32	Effectiveness of a government-organized and hospital-initiated treatment for multidrug-resistant tuberculosis patients--a retrospective cohort study	2013	18	Chan2013	Taiwan	1	patients with TB in Taiwan	Facility(hospital)	cohort study	6	3	No	Health system strenthening	5.1	Treatment success	6	651	238	290	220	361	2	2	1	1	1	1	Strong
64	Evaluation of community contribution to tuberculosis control in Cape Town, South Africa	2003	35	Dudley2003	South Africa	1	TB patients	facility (clinics)	non-RCT	3	2	No	Health system strenthening	5.1	Treatment success	6	1687	543	860	281	827	1	1	1	2	1	2	Strong
65	Evaluation of community contribution to tuberculosis control in Cape Town, South Africa	2003	35	Dudley2003	South Africa	1	TB patients	facility (clinics)	non-RCT	3	2	No	Health system strenthening	5.1	Cured	6.1	1687	314	860	159	827	1	1	1	2	1	2	Strong
42	Twelve-monthly versus six-monthly radiological screening for active case-finding of tuberculosis: a randomised controlled trial	2011	24	Churchyard2011	South Africa	1	Gloden miners	community(villages)	RCT	1	1	No	Active Case Finding	1	TB testing	1	22012	1145	11015	1433	10997	1	1	2	2	1	1	Strong
47	Comparison of two active case-finding strategies for community-based diagnosis of symptomatic smear-positive tuberculosis and control of infectious tuberculosis in Harare, Zimbabwe (DETECTB): a cluster-randomised trial	2010	27	Corbett2010	Zimbabwe	1	Clusters of neighbourhoods in the high-density residential suburbs	Community	Cluster RCT	2	1	Yes	Actice Case finding	1	Case detection	2	10177	255	5466	137	4711	1	1	1	2	1	2	Strong
8	Outcome of tuberculosis treatment in HIV-positive adults diagnosed through active versus passive case-finding	2015	5	Balcha2015	Ethiopia	1	HIV-positive adults diagnosed with TB	facility	cohort study	6	3	Yes	Active Case Finding	1	Treatment success	6	439	102	132	247	307	3	2	2	2	1	3	Weak
9	The importance of providing counselling and financial support to patients receiving treatment for multi-drug resistant TB: mixed method qualitative and pilot intervention studies	2014	6	Baral2014	Nepal	1	people starting MDR-TB treatment	facility (DOTS-plus centres)	mixed-method study including formative and explanatory qualitative components and a pilot intervention study	3	3	No	Education&Counselling	2.1	Cured	6.1	114	28	33	54	81	1	1	2	2	1	1	Strong
63	Evaluation of community contribution to tuberculosis control in Cape Town, South Africa	2003	35	Dudley2003	South Africa	1	TB patients	facility (clinics)	non-RCT	3	2	No	Health system strenthening	5.1	Treatment Completion	6.2	1687	229	860	122	827	1	1	1	2	1	2	Strong
44	Twelve-monthly versus six-monthly radiological screening for active case-finding of tuberculosis: a randomised controlled trial	2011	24	Churchyard2011	South Africa	1	Gloden miners	community(villages)	RCT		1	No	Active Case Finding	1	Treatment uptake	4	1020	216	490	232	530	1	1	2	2	1	1	Strong
68	Impact of Replacing Smear Microscopy with Xpert MTB/RIF for Diagnosing Tuberculosis in Brazil: A Stepped-Wedge Cluster-Randomized Trial	2014	37	Durovni2014	Brazil	1	Not applicable as these are for lab tests comparison	facility (labs)	Cluster RCT	2	1	No	Other-New testing	1	Case detection	2	24227	1777	12522	1137	11705	2	1	1	2	2	1	Strong
12	High tuberculosis notification and treatment success rates through community participation in central sulawesi, Republic of Indonesia	2001	8	Becx2001	Indonesia	1	citizens in the villages where the CBTP where the programme was and was not introduced	Community	non-RCT	3	2	No	Education&knowledge	2.2	Treatment success	6	1122	565	603	446	519	1	1	1	1	1	1	Strong
13	High tuberculosis notification and treatment success rates through community participation in central sulawesi, Republic of Indonesia	2001	8	Becx2001	Indonesia	1	citizens in the villages where the CBTP where the programme was and was not introduced	Community	non-RCT	3	2	No	Education&knowledge	2.2	Cured	6.1	1122	533	603	417	519	1	1	1	1	1	1	Strong
14	High tuberculosis notification and treatment success rates through community participation in central sulawesi, Republic of Indonesia	2001	8	Becx2001	Indonesia	1	citizens in the villages where the CBTP where the programme was and was not introduced	Community	non-RCT	3	2	No	Education&knowledge	2.2	Treatment Completion	6.2	1122	32	603	29	519	1	1	1	1	1	1	Strong
16	SMS reminders to improve adherence and cure of tuberculosis patients in Cameroon (TB-SMS Cameroon): a randomised controlled trial	2018	9	Bediang2018	Cameroon	1	Patients in Treatment and Diagnostic Centres (TDCs) of Yaoundé	facility	RCT	1	1	No	Digital Health	3	Cured	6.1	279	87	137	88	142	1	1	3	2	1	1	Moderate
87	A public-private collaboration model for treatment intervention to improve outcomes in patients with tuberculosis in the private sector. Tuberc Respir Dis (Seoul). 2009;66(5):349-357.	2009	50	Hee2009	South Korea	2	new smear positive pulmonary tuberculosis patients treated at private hospitals	Facility (hospital)	cohort study	6	3	No	Improved health services	5.1	Treatment success	6	339	153	167	129	172	2	2	1	2	1	3	Moderate
86	A public-private collaboration model for treatment intervention to improve outcomes in patients with tuberculosis in the private sector. Tuberc Respir Dis (Seoul). 2009;66(5):349-357.	2009	50	Hee2009	South Korea	2	new smear positive pulmonary tuberculosis patients treated at private hospitals	Facility (hospital)	cohort study	6	3	No	Improved health services	5.1	Cured	6.1	339	98	167	57	172	2	2	1	2	1	3	Moderate
85	A public-private collaboration model for treatment intervention to improve outcomes in patients with tuberculosis in the private sector. Tuberc Respir Dis (Seoul). 2009;66(5):349-357.	2009	50	Hee2009	South Korea	2	new smear positive pulmonary tuberculosis patients treated at private hospitals	Facility (hospital)	cohort study	6	3	No	Improved health services	5.1	Treatment Completion	6.2	339	55	167	72	172	2	2	1	2	1	3	Moderate
79	Extending ‘Contact Tracing’ into the Community within a 50-Metre Radius of an Index Tuberculosis Patient Using Xpert MTB/ RIF in Urban, Pakistan: Did It Increase Case Detection?	2016	44	Fatima2016	Pakistan	1	TB patients from the urban slums	Community	pre and post intervention study	4	2	No	contact tracing	1	Case detection	2	208725	28159	108341	30066	100384	1	1	2	3	1	2	Moderate
21	A spoonful of sugar...: improving adherence to tuberculosis treatment using financial incentives	2000	12	Bock2000	United States	2	TB patients	Community (district)	cohort study	6	3	No	Incentives	4	Treatment Completion	6.2	107	49	55	27	52	1	2	1	3	2	2	Moderate
24	Impact of community tracer teams on treatment outcomes among tuberculosis patients in South Africa	2012	13	Bronner2012	South Africa	1	Registered TB patients	Community	cohort study	6	3	No	Education&Counselling	2.1	Treatment success	6	405673	129018	181283	171477	224390	1	2	1	2	1	2	Strong
23	Impact of community tracer teams on treatment outcomes among tuberculosis patients in South Africa	2012	13	Bronner2012	South Africa	1	Registered TB patients	Community	cohort study	6	3	No	Education&Counselling	2.1	Cured	6.1	405673	108439	181283	151780	224390	1	2	1	2	1	2	Strong
22	Impact of community tracer teams on treatment outcomes among tuberculosis patients in South Africa	2012	13	Bronner2012	South Africa	1	Registered TB patients	Community	cohort study	6	3	No	Education&Counselling	2.1	Treatment Completion	6.2	405673	20579	181283	19697	224390	1	2	1	2	1	2	Strong
25	Retrospective return on investment analysis of an electronic treatment adherence device piloted in the Northern Cape Province	2012	14	Broomhead2012	South Africa	1	new smear-positive tuberculosis (TB) patients	Facility	non-RCT	3	2	No	Digital Health	3	Cured	6.1	120	18	24	31	96	1	1	1	3	1	2	Moderate
26	Structured behavioral intervention to increase children's adherence to treatment for latent tuberculosis infection	2005	15	Cass2005	United States	2	Children who attended San Diego County TB Control Program (SDCTBCP) clinics	facility (clinics)	pre and post intervention study	4	2	No	Digital Health	3	Treatment Completion	6.2	1582	679	741	692	841	2	1	1	3	1	1	Moderate
246	Pilot implementation of a contact tracing intervention for tuberculosis case detection in Kisumu County, Kenya	2016	130	Volkmann2016	Kenya	1	Index cases	Facility(clinic)	pre and post intervention study	4	2	No	contact tracing	1	TB testing	1	352	163	163	187	189	1	1	1	2	2	2	Strong
35	Strategies to increase adherence with tuberculosis test reading in a high-risk population	1997	19	Cheng1997	United States	2	healthy children due for a TB test	Facility(hospital)	RCT	1	1	No	Digital Health	3	TB testing	1	867	87.5	125	334	742	1	1	1	3	3	3	Weak
29	A Randomized, Controlled Trial of Interventions to Improve Adherence to Isoniazid Therapy to Prevent Tuberculosis in Injection Drug Users	2001	17	Chaisson2001	United States	2	Injection drug users	Facility(hospital)	RCT	1	1	No	Education&Counselling	2.1	Treatment adherence	5	201	51	101	77	100	1	1	1	3	1	2	Moderate
30	A Randomized, Controlled Trial of Interventions to Improve Adherence to Isoniazid Therapy to Prevent Tuberculosis in Injection Drug Users	2001	17	Chaisson2001	United States	2	Injection drug users	Facility(hospital)	RCT	1	1	No	Education&Counselling	2.1	Treatment Completion	6.2	201	78	101	79	100	1	1	1	3	1	2	Moderate
31	A Randomized, Controlled Trial of Interventions to Improve Adherence to Isoniazid Therapy to Prevent Tuberculosis in Injection Drug Users	2001	17	Chaisson2001	United States	2	Injection drug users	Facility(hospital)	RCT	1	1	No	incentives	4	Treatment Completion	6.2	300	125	150	112	150	1	1	1	3	1	2	Moderate
97	Treatment referral system for tuberculosis patients in Dhaka, Bangladesh. Public Health Action. 2015;5(4):236-240.	2015	55	Islam 2015	Bangladesh	1	patients who were referred to the different treatment centres	Facility	cohort study	6	3	No	Health system strenthening	5.1	Treatment success	6	234	158	165	56	69	1	2	1	2	1	3	Moderate
67	Effect of improved tuberculosis screening and isoniazid preventive therapy on incidence of tuberculosis and death in patients with HIV infection receiving care in public clinics in Rio de Janeiro, Brazil: the Tuberculosis/HIV in Rio de Janeiro (THRio) study: a stepped wedge, cluster randomized trial	2013	36	Durovni2013	Brazil	1	patients with HIV infection receiving care in public clinics	facility (HIV clinic)	Cluster RCT	2	1	Yes	Educatioin&knowledge	2.2	TB testing	1	20460	6343.68	10752	1844.52	9708	1	1	1	2	1	1	Strong
241	Training community care workers to provide comprehensive TB/HIV/PMTCT integrated care in KwaZulu-Natal: lessons learnt	2012	127	Uwimana2012	South Africa	1	contacts of index case who had smear-positive pulmonary, smear-negative pulmonary or nonpulmonary tuberculosis	Community	Cluster RCT	2	1	Yes	Educatioin&knowledge	2.2	TB testing	1	9782	1575	3556	627	6226	1	1	1	2	1	2	Strong
285	Improving Tuberculosis Screening and Isoniazid Preventative Therapy in an HIV Clinic in Addis Ababa, Ethiopia	2013	146	Zaeh2013	Ethiopia	1	Patients in HIV clinic	Facility(clinic)	pre and post intervention study	4	2	Yes	Educatioin&knowledge	2.2	TB testing	1	738	297	315	91	423	1	1	1	2	3	2	Moderate
162	Monetary versus nonmonetary incentives for TB skin test reading among drug users	1999	82	Malotte1999	United States	2	active injection drug and/or crack cocaine users	Facility	non-RCT	3	2	No	Education Session	2.1	TB testing	1	426	98.959	211	106	215	2	1	1	2	1	3	Moderate
1	Effectiveness of peer educators on the uptake of mobile X-ray tuberculosis screening at homeless hostels: a cluster randomised controlled trial	2015	1	Aldridge2015	United Kingdom	2	residents experiencing homelessness in eligible hostels	community (homelss hostels)	Cluster RCT	2	1	No	Education&Counselling	2.1	TB testing	1	2342	468	1150	503	1192	1	1	1	2	1	1	Strong
105	Tuberculosis among nomads in Adamawa, Nigeria: outcomes from two years of active case finding.	2015	58	John2015	Nigeria	1	nomads in Adamawa state, Nigeria	Community	pre and post intervention study	4	2	No	Active Case Finding	1	Linkage to Care	3	39607	24829.2	26917	11746.9	12690	2	1	2	3	1	3	Weak
39	Using mobile phones to ensure that referred tuberculosis patients reach their treatment facilities: a call that makes a difference	2017	21	Choun2017	Cambodia	1	TB patients from poor and vulnerable groups	community(villages)	pre and post intervention study	4	3	No	Digital Health	3	Treatment Aherence	5	121	33	67	23	54	3	1	3	2	1	1	Weak
40	Outcome of a grocery voucher incentive scheme for low-income tuberculosis patients on directly observed therapy in Singapore	2015	22	Chua2015	Singapore	2	low-income TB patients	facility(clinic)	non-RCT	3	3	No	Incentives	4	Treatment Completion	6.2	3941	795	883	2641	3058	1	1	2	2	3	2	Moderate
41	Enhancing management of tuberculosis treatment with video directly observed therapy in New York City	2015	23	Chuck2015	United States	2	TB patients	facility	non-RCT	3	2	No	Digital Health	3	Treatment Completion	6.2	316	47	49	260	267	2	1	1	3	1	2	Moderate
33	Strategies to increase adherence with tuberculosis test reading in a high-risk population	1997	19	Cheng1997	United States	2	healthy children due for a TB test	Facility(hospital)	RCT	1	1	No	Education&Counselling	2.1	TB testing	1	840	71	98	334	742	1	1	1	3	3	3	Weak
82	A controlled trial of sputum induction and routine collection methods for TB diagnosis in a South African community. Eur J Clin Microbiol Infect Dis. 2014;33(12):2259-2266.	2014	47	Geldenhuys2014	South Africa	1	patients with suspected TB	Community	non-RCT	3	2	Yes	Other-New testing	1	TB diagnosis	2	1110	77	555	66	555	2	1	3	2	1	1	Moderate
247	Pilot implementation of a contact tracing intervention for tuberculosis case detection in Kisumu County, Kenya	2016	130	Volkmann2016	Kenya	1	Index cases	Facility(clinic)	pre and post intervention study	4	2	No	contact tracing	1	Linkage to Care	3	124	23	36	30	88	1	1	1	2	2	2	Strong
45	Do incentives improve tuberculosis treatment outcomes in the Republic of Moldova?	2014	25	Ciobanu2014	Republic of Moldova	1	new drug-susceptible TB patients registered for treatment	facility (primary health-care)	cohort study	6	3	No	incentives	4	Treatment success	6	22012	2081	11015	1964	10997	1	2	1	1	1	1	Strong
46	Effect of pharmacist-led patient education on adherence to tuberculosis treatment	2007	26	Clark2007	Turkey	1	first-time tuberculosis patients	Facility(hospital)	RCT	1	1	No	Education&Counselling	2.1	Adherence	5	114	30	56	17	58	1	1	2	2	1	2	Strong
121	Active Case Finding of Tuberculosis: Randomized Evaluation of Simple and Infotainment Chest Camps	2016	66	Khan2016 One	Pakistan	1	All neighborhoods in rural areas of Pakistan	Community	RCT	1	1	No	Active Case Finding	1	Case detection	2	3192628	9029	2419458	3086	773170	1	1	1	3	1	3	Weak
189	Provider initiated tuberculosis case finding in outpatient departments of health care facilities in Ghana: yield by screening strategy and target group	2017	96	Ohene2017	Ghana	1	Patients and contacts	Facility(clinic)	retrospective	6	3	No	Active case detection	1	Case detection	2	2883143	1261	1360846	1259	1522297	2	2	3	2	1	3	Weak
49	Health extension workers improve tuberculosis case detection and treatment success in southern Ethiopia: a community randomized trial	2009	28	Datiko2009	Southern Ethiopia	1	people living in Dale and Wonsho, rural districts of Sidama zone in southern Ethiopia	Community	Cluster RCT	2	1	No	Educatioin&knowledge	2.2	Treatment success	6	318	205	230	74	88	1	1	1	3	1	3	Weak
50	Health extension workers improve tuberculosis case detection and treatment success in southern Ethiopia: a community randomized trial	2009	28	Datiko2009	Southern Ethiopia	1	people living in Dale and Wonsho, rural districts of Sidama zone in southern Ethiopia	Community	Cluster RCT	2	1	No	Educatioin&knowledge	2.2	Cured	6.1	318	172	230	60	88	1	1	1	3	1	3	Weak
51	Health extension workers improve tuberculosis case detection and treatment success in southern Ethiopia: a community randomized trial	2009	28	Datiko2009	Southern Ethiopia	1	people living in Dale and Wonsho, rural districts of Sidama zone in southern Ethiopia	Community	Cluster RCT	2	1	No	Educatioin&knowledge	2.2	Treatment Completion	6.2	318	33	230	14	88	1	1	1	3	1	3	Weak
54	Health extension workers improve tuberculosis case finding and treatment outcome in Ethiopia: a large-scale implementation study	2017	29	Datiko2017	Southern Ethiopia	1	individuals with symptoms of TB	Community	pre and post intervention study	4	2	No	Educatioin&knowledge	2.2	Treatment success	6	23218	19003	20108	2358	3110	3	1	1	2	1	1	Moderate
52	Health extension workers improve tuberculosis case finding and treatment outcome in Ethiopia: a large-scale implementation study	2017	29	Datiko2017	Southern Ethiopia	1	individuals with symptoms of TB	Community	pre and post intervention study	4	2	No	Educatioin&knowledge	2.2	Cured	6.1	23218	11817	20108	866	3110	3	1	1	2	1	1	Moderate
53	Health extension workers improve tuberculosis case finding and treatment outcome in Ethiopia: a large-scale implementation study	2017	29	Datiko2017	Southern Ethiopia	1	individuals with symptoms of TB	Community	pre and post intervention study	4	2	No	Educatioin&knowledge	2.2	Treatment Completion	6.2	23218	7186	20108	1492	3110	3	1	1	2	1	1	Moderate
256	Randomized Controlled Trial of Interventions to Improve Follow-up for Latent Tuberculosis Infection After Release From Jail	2002	136	White2002	United States	2	People released from Jail with latent tuberculosis	Community(Jail)	RCT	1	1	No	Education&Counselling	2.1	Linkage to Care	3	211	40	107	25	104	1	1	1	2	1	2	Strong
56	Community tuberculosis care through 'TB clubs' in rural North Ethiopia	2003	31	Demissie2003	Ethiopia	1	TB patients	Community	non-RCT	3	2	No	Education&Counselling	2.1	Treatment Completion	6.2	128	44	64	30	64	2	1	2	2	1	2	Strong
117	Improvement of district hospital service system to increase treatment adherence among tuberculosis patients in Pakistan	2011	65	Khan2011	Pakistan	1	newly diagnosed TB patients	Facility(hospital)	pre and post intervention study		2	No	Improved health services	5.1	Treatment Adherence	5	271	96	172	23	99	1	1	1	3	1	3	Weak
118	Improvement of district hospital service system to increase treatment adherence among tuberculosis patients in Pakistan	2011	65	Khan2011	Pakistan	1	newly diagnosed TB patients	Facility(hospital)	pre and post intervention study	4	2	No	Improved health services	5.1	Treatment success	6	271	141	172	96	99	1	1	1	3	1	3	Weak
119	Improvement of district hospital service system to increase treatment adherence among tuberculosis patients in Pakistan	2011	65	Khan2011	Pakistan	1	newly diagnosed TB patients	Facility(hospital)	pre and post intervention study	4	2	No	Improved health services	5.1	Cured	6.1	271	9	172	17	99	1	1	1	3	1	3	Weak
120	Improvement of district hospital service system to increase treatment adherence among tuberculosis patients in Pakistan	2011	65	Khan2011	Pakistan	1	newly diagnosed TB patients	Facility(hospital)	pre and post intervention study	4	2	No	Improved health services	5.1	Treatment Completion	6.2	271	132	172	79	99	1	1	1	3	1	3	Weak
61	Shared vision--a health education project designed to enhance adherence to anti-tuberculosis treatment	1997	34	Dick1997	South Africa	1	TB patients visiting two local health clinics in Cape Town	Facility(clinic)	cohort study	3	3	No	Education&Counselling	2.1	Treatment adherence	5	120	48	60	38	60	2	2	3	2	1	3	Moderate
191	Impact of awareness drives and community-based active tuberculosis case finding in Odisha, India	2014	98	Parija2014	India	1	TB suspects	Community	pre and post intervention study	4	2	No	Active Case Finding	1	Case detection	2	28331	2038	22462	731	5869	2	1	3	2	3	1	Weak
137	Using Financial Incentives to Improve the Care of Tuberculosis Patients	2015	73	Lee2015	Bangladesh	1	TB patient with low-income status	Factility(hospital)	quasi-experimental study	5	2	No	Health system strenthening	5.1	Cured	6.1	15557	6515	9382	2749	6175	2	1	1	2	1	1	Strong
[truncated: 229 more rows]

## Sheet: Quality Assessment
Study No	ID	Selection Bias	Study Design	Confounders	Blinding	Data Collection Methods	Withdraw	Overall
172	Acosta2022	1	1	3	3	1	1	Weak
154	Adane2019	2	1	1	2	1	1	Strong
1	Aldridge2015	1	1	1	2	1	1	Strong
2	Alisjahbana2005	2	1	1	2	1	3	Strong
174	Al-Sahafi2021	1	1	1	2	1	1	Strong
5	Balcha2015	3	2	2	2	1	3	Weak
6	Baral2014	1	1	2	2	1	1	Strong
7	Bassett2016	1	1	1	1	1	1	Strong
9	Bediang2018	1	1	3	2	1	1	Strong
[truncated: 142 more rows]

## Sheet: Data Extraction（2）
outcome		No	Extractor	Study title	First author	Published Year	Study type	Study Type Code	Countries	Funding source	Conflict of interests	Intervention description	Intervnetion 1 (provider, patient?)	Intervention level (personal, structural, community)	Intervention methods (reminder, education&knowledge, incentives, Tobacco Cessation)	Intervention providers-summary	Integration with HIV care	Intervention provider		Control description	Treatment cascade		Population settings	Inclusion criteria	Exclusion criteria	Study settings	Treatment cacade code	Study start date	Study end date	Follow-up time	randomization	Allocation concealment	Blinding?	Intention-to-treat analysis?	Statstical analysis method	Total	N=intervention	N=control	Intervention group (x/y, %)	Control group (x/y, %)	Primary outcome	Secondary outcomes	Outcome measure	P-value/RR	Intervention aOR	Control OR	P value	Lost to follow-up (Intervention)	Lost to follow-up (control)
[truncated: 321 more rows]
[truncated: 10 more columns]

[truncated: 6 more sheets: 398(original2), For Data Analaysis (2), 398 （original1）, Sheet 1, Sheet2, Sheet3]
