# Supplementary material for: Improving cascade outcomes for active TB: A global systematic review and meta-analysis of TB interventions
Source: PLoS Med. 2023 Jan 3;20(1):e1004091. doi: 10.1371/journal.pmed.1004091 (PMC9847969; doi:10.1371/journal.pmed.1004091)
Supplement: S2 Data — (XLSX) [file pmed.1004091.s007.xlsx]

## Sheet: Total
ID	Title	Published_Year	Study	Countries	Region	Study_type	Study design code	Integ_HIV	Intervention	Intervention code	Treatment_cascade	Treat_cascade_code	Total	Intervention_group	N_int	Ctrl_group	N_ctrl
1	A randomised controlled trial to evaluate a medication monitoring system for TB treatment	2022	Acosta2022	Peru	1	RCT	1	No	reminders and tracers	6.13	Treatment success	6	102	48	49	45	53
26	Twelve-monthly versus six-monthly radiological screening for active case-finding of tuberculosis: a randomised controlled trial	2011	Churchyard2011	South Africa	1	RCT	1	No	Active Case Finding	3.1	Treatment uptake	3	1020	216	490	232	530
3	"Treatment outcomes among tuberculosis patients in Jeddah, Saudi Arabia: Results of a community mobile outreach directly observed Treatment, Short-course (DOTS) project, compared to a standard facility-based DOTS: A randomized controlled tria	2020	Al.Sahafi2020	Saudi Arabia	1	randomised control trial	1	No	Community-based interventino	6.4	Treatment success	6	200	97	100	76	100
3	"Treatment outcomes among tuberculosis patients in Jeddah, Saudi Arabia: Results of a community mobile outreach directly observed Treatment, Short-course (DOTS) project, compared to a standard facility-based DOTS: A randomized controlled tria	2020	Al.Sahafi2020	Saudi Arabia	1	randomised control trial	1	No	Community-based interventino	6.4	Cure	6.1	200	60	100	30	100
3	"Treatment outcomes among tuberculosis patients in Jeddah, Saudi Arabia: Results of a community mobile outreach directly observed Treatment, Short-course (DOTS) project, compared to a standard facility-based DOTS: A randomized controlled tria	2020	Al.Sahafi2020	Saudi Arabia	1	randomised control trial	1	No	Community-based interventino	6.4	Treatment completed	6.2	200	39	100	46	100
4	Effectiveness of peer educators on the uptake of mobile X-ray tuberculosis screening at homeless hostels: a cluster randomised controlled trial	2015	Aldridge2015	United Kingdom	2	Cluster RCT	1	No	Education&Counselling	1.4	TB testing	1	2342	468	1150	503	1192
5	Mobile health to improve adherence to tuberculosis treatment in Khartoum state, Sudan." Journal of public health in Africa	2020	Ali2020	Sudan	1	controlled intervention pilot study	2	No	SMS reminder	6.13	Cure	6.1	148	58	74	44	74
6	Educational strategy intervention and remote supervision on the post‐discharge management of tuberculosis diagnosed in the hospital: Randomized clinical trial	2019	Alice Mânica Müller2019	Brazil	1	RCT	1	No	Education	6.7	cure	6.1	169	80	80	89	89
11	STEPS: A Solution for Ensuring Standards of TB Care for Patients Reaching Private Hospitals in India	2021	Balakrishnan2021	India	1	Pre and post intervention study	2	No	Collaboration	2.1	TB diagnosis	2	8984	1951	5003	995	3981
8	Treatment outcomes among tuberculosis patients in Jeddah, Saudi Arabia: Results of a community mobile outreach directly observed Treatment, Short-course (DOTS) project, compared to a standard facility-based DOTS: A randomized controlled trial	2021	Al-Sahafi2021	Saudi Arabia	1	RCT	1	No	Community-based interventions	6.4	Treatment success	6	173	94	97	58	76
8	Treatment outcomes among tuberculosis patients in Jeddah, Saudi Arabia: Results of a community mobile outreach directly observed Treatment, Short-course (DOTS) project, compared to a standard facility-based DOTS: A randomized controlled trial	2021	Al-Sahafi2021	Saudi Arabia	1	RCT	1	No	Community-based interventions	6.4	Treatment Completion	6.2	173	38	97	35	76
8	Treatment outcomes among tuberculosis patients in Jeddah, Saudi Arabia: Results of a community mobile outreach directly observed Treatment, Short-course (DOTS) project, compared to a standard facility-based DOTS: A randomized controlled trial	2021	Al-Sahafi2021	Saudi Arabia	1	RCT	1	No	Community-based interventions	6.4	Cured	6.1	173	58	97	23	76
56	Incidence of tuberculosis and the influence of surveillance strategy on tuberculosis case-finding and all-cause mortality: a cluster randomised trial in Indian neonates vaccinated with BCG	2018	Jenum2018	India	1	Cluster randomised control trial	1	No	ACF	3.1	treatment uptake	3	4382	2215	2215	2167	2167
57	Tuberculosis among nomads in Adamawa, Nigeria: outcomes from two years of active case finding.	2015	John2015	Nigeria	1	pre and post intervention study	2	No	ACF	3.1	Linkage to Care	3	39607	24829	26917	11747	12690
9	The SCIDOTS Project: evidence of benefits of an integrated tobacco cessation intervention in tuberculosis care on treatment outcomes	2011	Awaisu2011	Malaysia	1	non-RCT	2	No	alcohol and tobacco control	6.2	Treatment success	6	120	39	40	36	46
9	The SCIDOTS Project: evidence of benefits of an integrated tobacco cessation intervention in tuberculosis care on treatment outcomes	2011	Awaisu2011	Malaysia	1	non-RCT	2	No	alcohol and tobacco control	6.2	Treatment Completion	6.2	120	7	40	12	46
9	The SCIDOTS Project: evidence of benefits of an integrated tobacco cessation intervention in tuberculosis care on treatment outcomes	2011	Awaisu2011	Malaysia	1	non-RCT	2	No	alcohol and tobacco control	6.2	Cured	6.1	120	32	40	24	46
113	Acceptability and Effectiveness of the Storekeeper-Based TB Referral System for TB Suspects in Sub-Districts of Lilongwe in Malawi	2012	Simwaka2012	Malawi	1	pre and post intervention study	2	No	Collaboration	2.1	TB diagnosis	2	101117	49	40500	36	60617
120	An Innovative Public–Private Mix Model for Improving Tuberculosis Care in Vietnam: HowWell Are We Doing?	2019	Thu, Thuong Do2019	Vietnam	1	Mixed methods	2	No	Collaboration	2.1	Diagnosis	2	2739	103	368	7	2371
131	Model collaboration between hospitals and public health system to improve tuberculosis control in China	2009	Wang 2009	China	1	pre and post intervention study	2	No	Collaboration	2.1	TB diagnosis	2	1450	817	857	252	593
12	One dollar incentive improves tuberculosis treatment outcomes in programmatic settings in rural Uganda	2021	Baluku2021	Uganda	1	quasi-experimental study	2	No	Incentvies	6.11	Treatment completion	6.2	180	22	60	46	120
12	One dollar incentive improves tuberculosis treatment outcomes in programmatic settings in rural Uganda	2021	Baluku2021	Uganda	1	quasi-experimental study	2	No	Incentvies	6.11	Cured	6.1	180	20	60	25	120
58	Effect of patient-delivered household contact tracing and prevention for tuberculosis: A household cluster-randomised trial in Malawi	2022	Kaswaswa2022	Malawi	1	Clucter RCT	1	No	ACF	3.1	Linkage to Care	3	838	47	81	36	87
129	Pilot implementation of a contact tracing intervention for tuberculosis case detection in Kisumu County, Kenya	2016	Volkmann2016	Kenya	1	pre and post intervention study	2	No	ACF	3.1	Linkage to Care	3	124	23	36	30	88
141	Involving private practitioners in the Indian tuberculosis programme: a randomised trial	2018	Yellappa2018	India	1	RCT	1	No	Collaboration	2.1	TB diagnosis	2	1400	98	700	42	700
14	High tuberculosis notification and treatment success rates through community participation in central sulawesi, Republic of Indonesia	2001	Becx2001	Indonesia	1	non-RCT	2	No	Comminity-based intervention	6.4	Cured	6.1	1122	533	603	417	519
14	High tuberculosis notification and treatment success rates through community participation in central sulawesi, Republic of Indonesia	2001	Becx2001	Indonesia	1	non-RCT	2	No	Comminity-based intervention	6.4	Treatment success	6	1122	565	603	446	519
14	High tuberculosis notification and treatment success rates through community participation in central sulawesi, Republic of Indonesia	2001	Becx2001	Indonesia	1	non-RCT	2	No	Comminity-based intervention	6.4	Treatment Completion	6.2	1122	32	603	29	519
15	SMS reminders to improve adherence and cure of tuberculosis patients in Cameroon (TB-SMS Cameroon)	2018	Bediang2018	Cameroon	1	RCT	1	No	Digital health	6.6	Cured	6.1	279	87	137	88	142
16	The effect of engaging unpaid informal providers on case detection and treatment initiation rates for TB and HIV in rural Malawi (Triage Plus): A cluster randomised health system intervention trial	2017	Bello2017	Malawi	1	cluster randomised interventional trial	1	Yes	Staff Training	1.6	Testing	1	410278	2637	200714	2658	209564
14	High tuberculosis notification and treatment success rates through community participation in central sulawesi, Republic of Indonesia	2001	Becx2001	Indonesia	1	non-RCT	2	No	Community case-finding	2.2	TB diagnosis	2	1122	10	603	16	519
18	Retrospective return on investment analysis of an electronic treatment adherence device piloted in the Northern Cape Province	2012	Broomhead2012	South Africa	1	non-RCT	2	No	Digital health	6.6	Cured	6.1	120	18	24	31	96
19	In-Person vs Electronic Directly Observed Therapy for Tuberculosis Treatment Adherence A Randomized Noninferiority Trial	2022	Burzynski2022	United States	2	RCT	1	No	Digital Health	6.6	Treatment Completion	6.2	216	154	173	151	173
26	Twelve-monthly versus six-monthly radiological screening for active case-finding of tuberculosis: a randomised controlled trial	2011	Churchyard2011	South Africa	1	RCT	1	No	Active Case Finding	2.2	TB diagnosis	2	2578	490	1145	530	1433
21	Digital adherence technology for tuberculosis treatment supervision: A stepped-wedge cluster-randomized trial in Uganda	2021	Cattamanchi2021	Uganda	1	a stepped-wedge cluster randomized trial	1	No	Digital health	6.6	Treatment success	6	1913	648	891	725	1022
22	Effects of an Incentive and Education Program on Return Rates for PPD Test Reading in Patients with HIV Infection	1996	Chaisson1996	United States	2	non-RCT	2	Yes	Education&Counselling	1.4	Testing	1	430	96	158	96	272
22	Effects of an Incentive and Education Program on Return Rates for PPD Test Reading in Patients with HIV Infection	1996	Chaisson1996	United States	2	non-RCT	2	Yes	Incentvies	1.5	Testing	1	501	111	229	96	272
23	A Randomized, Controlled Trial of Interventions to Improve Adherence to Isoniazid Therapy to Prevent Tuberculosis in Injection Drug Users	2001	Chaisson2001	United States	2	RCT	1	No	Education&Counselling	6.7	Treatment Completion	6.2	201	78	101	79	100
23	A Randomized, Controlled Trial of Interventions to Improve Adherence to Isoniazid Therapy to Prevent Tuberculosis in Injection Drug Users	2001	Chaisson2001	United States	2	RCT	1	No	incentives	6.11	Treatment Completion	6.2	300	125	150	112	150
24	Outcome of a grocery voucher incentive scheme for low-income tuberculosis patients on directly observed therapy in Singapore	2015	Chua2015	Singapore	2	non-RCT	2	No	Incentives	6.11	Treatment Completion	6.2	3941	795	883	2641	3058
25	Enhancing management of tuberculosis treatment with video directly observed therapy in New York City	2015	Chuck2015	United States	2	non-RCT	2	No	Digital health	6.6	Treatment Completion	6.2	316	47	49	260	267
27	Comparison of two active case-finding strategies for community-based diagnosis of symptomatic smear-positive tuberculosis and control of infectious tuberculosis in Harare, Zimbabwe (DETECTB): a cluster-randomised trial	2010	Corbett2010	Zimbabwe	1	Cluster RCT	1	Yes	Community case-finding	2.2	Case detection	2	10177	255	5466	137	4711
26	Twelve-monthly versus six-monthly radiological screening for active case-finding of tuberculosis: a randomised controlled trial	2011	Churchyard2011	South Africa	1	RCT	1	No	Active Case Finding	1.2	TB testing	1	22012	1145	11015	1433	10997
91	Utility of Xpert MTB/RIF Ultra and digital chest radiography for the diagnosis and treatment of TB in people living with HIV: a randomised controlled trial (XACT-TB)	2022	Mukoka2022	Malawi	1	RCT	1	Yes	Improved facility TB care	3.10	Linkage to Care	3	321	13	159	14	162
28	Health extension workers improve tuberculosis case detection and treatment success in southern Ethiopia: a community randomized trial	2009	Datiko2009	Southern Ethiopia	1	Cluster RCT	1	No	Community case-finding	2.2	Case detection	2	296811	230	178138	88	118673
33	Evaluation of community contribution to tuberculosis control in Cape Town, South Africa	2003	Dudley2003	South Africa	1	non-RCT	2	No	Community case-finding	2.2	Case detection	2	1457	708	951	382	506
28	Health extension workers improve tuberculosis case detection and treatment success in southern Ethiopia: a community randomized trial	2009	Datiko2009	Southern Ethiopia	1	Cluster RCT	1	No	Community based intervetions	6.4	Cured	6.1	318	172	230	60	88
28	Health extension workers improve tuberculosis case detection and treatment success in southern Ethiopia: a community randomized trial	2009	Datiko2009	Southern Ethiopia	1	Cluster RCT	1	No	Community based intervetions	6.4	Treatment Completion	6.2	318	33	230	14	88
28	Health extension workers improve tuberculosis case detection and treatment success in southern Ethiopia: a community randomized trial	2009	Datiko2009	Southern Ethiopia	1	Cluster RCT	1	No	Community based intervetions	6.4	Treatment success	6	318	205	230	74	88
29	Health extension workers improve tuberculosis case finding and treatment outcome in Ethiopia: a large-scale implementation study	2017	Datiko2017	Southern Ethiopia	1	pre and post intervention study	2	No	Community based intervetions	6.4	Cured	6.1	23218	11817	20108	866	3110
29	Health extension workers improve tuberculosis case finding and treatment outcome in Ethiopia: a large-scale implementation study	2017	Datiko2017	Southern Ethiopia	1	pre and post intervention study	2	No	Community based intervetions	6.4	Treatment Completion	6.2	23218	7186	20108	1492	3110
29	Health extension workers improve tuberculosis case finding and treatment outcome in Ethiopia: a large-scale implementation study	2017	Datiko2017	Southern Ethiopia	1	pre and post intervention study	2	No	Community based intervetions	6.4	Treatment success	6	23218	19003	20108	2358	3110
9	The SCIDOTS Project: Evidence of benefits of an integrated tobacco cessation intervention in tuberculosis care on treatment outcomes	2011	Awaisu2011	Malaysia	1	prospective non-randomized controlled intervention	2	No	Tobacco control	3.11	treatment uptake	3	120	40	40	42	46
31	Community tuberculosis care through 'TB clubs' in rural North Ethiopia	2003	Demissie2003	Ethiopia	1	non-RCT	2	No	Communiy-based care	6.4	Treatment Completion	6.2	128	44	64	30	64
32	Implementing TB control in a rural, resource-limited setting: the stop-TB Italia project in Senegal	2018	Diaw2018	Senegal	1	pre and post intervention study	2	No	Education&knowledge, new testing	6.7	Treatment success	6	239	176	196	29	43
32	Implementing TB control in a rural, resource-limited setting: the stop-TB Italia project in Senegal	2018	Diaw2018	Senegal	1	pre and post intervention study	2	No	Education&knowledge, new testing	6.7	Cured	6.1	239	34	196	6	43
32	Implementing TB control in a rural, resource-limited setting: the stop-TB Italia project in Senegal	2018	Diaw2018	Senegal	1	pre and post intervention study	2	No	Education&knowledge, new testing	6.7	Treatment Completion	6.2	239	142	196	23	43
44	Role of community health workers in improving cost efficiency in an active case finding tuberculosis programme: an operational research study from rural Bihar, India	2020	Garg2020	India	1	Quasi-experimental design.	2	No	Community case-finding	2.2	testing, diagnosis, linkage to care	2	2003407	1081	1021483	445	981924
33	Evaluation of community contribution to tuberculosis control in Cape Town, South Africa	2003	Dudley2003	South Africa	1	non-RCT	2	No	Comminity-based intervention	6.4	Cured	6.1	1687	314	860	159	827
33	Evaluation of community contribution to tuberculosis control in Cape Town, South Africa	2003	Dudley2003	South Africa	1	non-RCT	2	No	Comminity-based intervention	6.4	Treatment Completion	6.2	1687	229	860	122	827
33	Evaluation of community contribution to tuberculosis control in Cape Town, South Africa	2003	Dudley2003	South Africa	1	non-RCT	2	No	Comminity-based intervention	6.4	Treatment success	6	1687	543	860	281	827
34	Effect of improved tuberculosis screening and isoniazid preventive therapy on incidence of tuberculosis and death in patients with HIV infection receiving care in public clinics in Rio de Janeiro, Brazil: the Tuberculosis/HIV in Rio de Janeiro (THRio) study: a stepped wedge, cluster randomized trial	2013	Durovni2013	Brazil	1	Cluster RCT	1	Yes	Education&Counselling	1.4	TB testing	1	20460	6344	10752	1845	9708
67	Collaboration between private pharmacies and national tuberculosis programme: an intervention in Bolivia	2005	Lambert2005	Bolivia	1	pre and post intervention study	2	No	Collaboration between different sectors	3.2	Linkage to care	3	483	222	383	22	100
58	Effect of patient-delivered household contact tracing and prevention for tuberculosis: A household cluster-randomised trial in Malawi	2022	Kaswaswa2022	Malawi	1	Clucter RCT	1	No	ACF	2.2	TB diagnosis	2	838	3	418	6	420
36	Strengthening contact tracing capacity of pulmonary tuberculosis patients in Enugu, southeast Nigeria: a targeted and focused health education intervention study	2014	Ekwueme2014	Nigeria	1	non-RCT	2	No	Education&Counselling	1.4	TB testing	1	348	138	176	38	172
83	Household Contact Tracing With Intensified Tuberculosis and Human Immunodeficiency Virus Screening in South Africa: A Cluster-Randomized Trial	2022	Martinson2022	South Africa	1	RCT	1	No	ACF	2.2	TB diagnosis	2	5739	51	3188	31	2551
95	Impact of awareness drives and community-based active tuberculosis case finding in Odisha, India	2014	Parija2014	India	1	pre and post intervention study	2	No	Community case-finding	2.2	Case detection	2	28331	2038	22462	731	5869
131	Model collaboration between hospitals and public health system to improve tuberculosis control in China	2009	Wang 2009	China	1	pre and post intervention study	2	No	Collaboration between different sectors	3.2	Linkage to Care	3	1243	564	678	335	565
39	Effect of Short Message Service on Management of Pulmonary Tuberculosis Patients in Anhui Province, China: A Prospective, Randomized, Controlled Study	2017	Fang2017	China	1	Cluster RCT	1	No	Digital health	6.6	Treatment Completion	6.2	350	154	160	165	190
40	The role of mobile SMS-reminders in improving drugs compliance in patients receiving anti-TB treatment from DOTS program	2017	Farooqi2017	Pakistan	1	RCT	1	No	digital health	6.6	Cured	6.1	148	21	74	2	74
40	The role of mobile SMS-reminders in improving drugs compliance in patients receiving anti-TB treatment from DOTS program	2017	Farooqi2017	Pakistan	1	RCT	1	No	digital health	6.6	Treatment success	6	148	70	74	51	74
40	The role of mobile SMS-reminders in improving drugs compliance in patients receiving anti-TB treatment from DOTS program	2017	Farooqi2017	Pakistan	1	RCT	1	No	digital health	6.6	Treatment Completion	6.2	148	49	74	49	74
107	Engaging Private Health Care Providers to Identify Individuals with TB in Nepal	2021	Sah2021	Nepal	1	pre and post intervention study	2	No	ACF	2.2	TB diagnosis	2	406664	2670	203332	2422	203332
42	Community- vs. hospital-based management of multidrug-resistant TB in Pakistan	2022	Fatima2022	Pakistan	1	RCT	1	No	Community-based interventions	6.4	Treatment success	6	425	161	217	141	208
42	Community- vs. hospital-based management of multidrug-resistant TB in Pakistan	2022	Fatima2022	Pakistan	1	RCT	1	No	Community-based interventions	6.4	Cured	6.1	425	160	217	139	208
42	Community- vs. hospital-based management of multidrug-resistant TB in Pakistan	2022	Fatima2022	Pakistan	1	RCT	1	No	Community-based interventions	6.4	Treatment completed	6.2	425	1	217	2	208
43	Use of incentives to increase compliance for TB screening in a population of intravenous drug users. International Journal of Tuberculosis and Lung Disease. 1999;3(2):153-155.	1999	Fitzgerald 1999	Canada	2	pre and post intervention study	2	No	incentives	1.5	TB testing	1	1107	418	549	240	558
139	Learning from a cluster randomized controlled trial to improve healthcare workers' access to prevention and care for tuberculosis and HIV in Free State, South Africa: the pivotal role of information systems	2016	Yassi2016	South Africa	1	Cluster RCT	1	Yes	digital health	2.2	TB diagnosis	2	223	15	153	8	70
45	Effect of a phone reminder system on patient-centered tuberculosis treatment adherence among adults in Northwest Ethiopia: a randomised controlled trial	2021	Gashu2021	Ethiopia	1	RCT	1	No	reminders and tracers	6.13	Treatment success	6	306	136	152	131	154
140	Innovative Community-Based Approaches Doubled Tuberculosis Case Notification and Improve Treatment Outcome in Southern Ethiopia	2013	Yassin2013	Ethiopia	1	pre and post intervention study	2	No	Community case-finding	2.2	TB diagnosis	2	13520842	7071	5567717	5090	7953125
7	Better patient instruction for sputum sampling can improve microscopic tuberculosis diagnosis	2005	Alisjahbana2005	Indonesia	1	RCT	1	No	Sputum samplinginstructions	2.3	TB diagnosis	2	174	41	81	33	93
141	Involving private practitioners in the Indian tuberculosis programme: a randomised trial	2018	Yellappa2018	India	1	RCT	1	No	Collaboration between different sectors	3.2	Linkage to Care	3	189	55	94	40	95
48	Educational outreach to promote screening for tuberculosis in primary care: a cluster randomised controlled trial	2007	Griffiths2007	United Kingdom	2	Cluster RCT	1	No	Education outreach	1.4	TB testing	1	46624	13478	23573	84	23051
49	Telemedicine Technologies and Tuberculosis Management: A Randomized Controlled Trial	2020	Guo2020	China	1	RCT	1	No	reminders and tracers	6.13	Treatment completion	6.2	405	9	203	14	202
49	Telemedicine Technologies and Tuberculosis Management: A Randomized Controlled Trial	2020	Guo2020	China	1	RCT	1	No	reminders and tracers	6.13	Cured	6.2	405	186	203	177	202
49	Telemedicine Technologies and Tuberculosis Management: A Randomized Controlled Trial	2020	Guo2020	China	1	RCT	1	No	reminders and tracers	6.13	Cured	6.2	405	195	203	191	202
50	Collaboration between municipal and specialist public health care in tuberculosis screening in Norway. BMC Health Serv Res. 2014;14:238.	2014	Harstad 2014	Norway	2	non-RCT	2	Yes	Collaboration	1.1	TB testing	1	257	109	123	97	134
51	Text messaging to decrease tuberculosis treatment attrition in TB-hiV coinfection in Uganda	2017	Hermans2017	Uganda	1	pre and post intervention study	2	Yes	Digital health	6.6	Treatment Completion	6.2	485	128	183	224	302
52	Exploring the efficacy of a case management model using DOTS in the adherence of patients with pulmonary tuberculsis	2008	Hsieh2008	China (Taiwan)	1	RCT	1	No	Case management	6.3	Treatment success	6	64	30	32	22	32
52	Exploring the efficacy of a case management model using DOTS in the adherence of patients with pulmonary tuberculsis	2008	Hsieh2008	China (Taiwan)	1	RCT	1	No	Case management	6.3	Treatment Completion	6.2	64	31	32	22	32
52	Exploring the efficacy of a case management model using DOTS in the adherence of patients with pulmonary tuberculsis	2008	Hsieh2008	China (Taiwan)	1	RCT	1	No	Case management	6.3	Treatment success	6	64	22	32	22	32
52	Exploring the efficacy of a case management model using DOTS in the adherence of patients with pulmonary tuberculsis	2008	Hsieh2008	China (Taiwan)	1	RCT	1	No	Case management	6.3	Treatment Completion	6.2	64	22	32	22	32
53	TextTB: A Mixed Method Pilot Study Evaluating Acceptance, Feasibility, and Exploring Initial Efficacy of a Text Messaging Intervention to Support TB Treatment Adherence	2013	Iribarren2013	Argentina	1	pilot RCT	1	No	digital health	6.6	Treatment success	6	37	17	18	17	19
54	Randomised controlled trial of food supplements in patients with newly diagnosed tuberculosis and wasting	2010	Jahnavi G2010	India	1	RCT	1	No	Incentives	6.11	Treatment Completion	6.2	100	49	50	41	50
55	Psychotherapy improves compliance with tuberculosis treatment	2005	Janmeja2005	India	1	RCT	1	No	Psychotherapy	6.12	Treatment success	6	200	83	100	47	100
55	Psychotherapy improves compliance with tuberculosis treatment	2005	Janmeja2005	India	1	RCT	1	No	Psychotherapy	6.12	Treatment completion	6.2	200	11	100	5	100
55	Psychotherapy improves compliance with tuberculosis treatment	2005	Janmeja2005	India	1	RCT	1	No	Psychotherapy	6.12	Cured	6.1	200	72	100	42	100
8	Treatment outcomes among tuberculosis patients in Jeddah, Saudi Arabia: Results of a community mobile outreach directly observed Treatment, Short-course (DOTS) project, compared to a standard facility-based DOTS: A randomized controlled trial	2021	Al-Sahafi2021	Saudi Arabia	1	RCT	1	No	Community-based interventions	3.3	Linkage to Care	3	173	94	97	58	76
92	Treatment initiation among tuberculosis patients: the role of short message service (SMS) technology and Ward-based outreach teams (WBOTs)	2022	Mwansa-Kambafwile2022	South Africa	1	RCT	1	No	Community-based active case finding	3.3	Linkage to Care	3	209	82	105	81	104
57	Tuberculosis among nomads in Adamawa, Nigeria: outcomes from two years of active case finding.	2015	John2015	Nigeria	1	pre and post intervention study	2	No	ACF	6.1	Cured	6.1	5232	2501	2934	1852	2298
57	Tuberculosis among nomads in Adamawa, Nigeria: outcomes from two years of active case finding.	2015	John2015	Nigeria	1	pre and post intervention study	2	No	ACF	6.1	Treatment success	6	5232	2603	2934	2103	2298
57	Tuberculosis among nomads in Adamawa, Nigeria: outcomes from two years of active case finding.	2015	John2015	Nigeria	1	pre and post intervention study	2	No	ACF	6.1	Treatment Completion	6.2	5232	102	2934	251	2298
38	Effect of educational outreach to nurses on tuberculosis case detection and primary care of respiratory illness: pragmatic cluster randomised controlled trial. Bmj. 2005;331(7519):750-754.	2005	Fairall 2005	South Africa	1	Cluster RCT	1	No	Education outreach	2.3	Case detection	2	1999	64	1000	38	999
113	Acceptability and Effectiveness of the Storekeeper-Based TB Referral System for TB Suspects in Sub-Districts of Lilongwe in Malawi	2012	Simwaka2012	Malawi	1	pre and post intervention study	2	No	Commnity-based care	3.3	Linkage to Care	3	455	147	347	3	108
58	Effect of patient-delivered household contact tracing and prevention for tuberculosis: A household cluster-randomised trial in Malawi	2022	Kaswaswa2022	Malawi	1	Clucter RCT	1	No	ACF	6.1	Treatment completion	6.2	838	39	47	30	36
46	A controlled trial of sputum induction and routine collection methods for TB diagnosis in a South African community. Eur J Clin Microbiol Infect Dis. 2014;33(12):2259-2266.	2014	Geldenhuys2014	South Africa	1	non-RCT	2	Yes	Sputum samplinginstructions	2.3	TB diagnosis	2	1110	77	555	66	555
59	Improvement of tuberculosis case detection and reduction of discrepancies between men and women by simple sputum-submission instructions: a pragmatic randomised controlled trial	2007	Khan2007	Pakistan	1	RCT	1	No	Sputum samplinginstructions	2.3	Case detection	2	3055	185	1520	136	1535
60	Improvement of district hospital service system to increase treatment adherence among tuberculosis patients in Pakistan	2011	Khan2011	Pakistan	1	pre and post intervention study	2	No	Improve facility TB care	6.10	Treatment Completion	6.2	271	132	172	79	99
60	Improvement of district hospital service system to increase treatment adherence among tuberculosis patients in Pakistan	2011	Khan2011	Pakistan	1	pre and post intervention study	2	No	Improve facility TB care	6.10	Cured	6.1	271	9	172	17	99
60	Improvement of district hospital service system to increase treatment adherence among tuberculosis patients in Pakistan	2011	Khan2011	Pakistan	1	pre and post intervention study	2	No	Improve facility TB care	6.10	Treatment success	6	271	141	172	96	99
59	Improvement of tuberculosis case detection and reduction of discrepancies between men and women by simple sputum-submission instructions: a pragmatic randomised controlled trial	2007	Khan2007	Pakistan	1	Pragmatic randomised control trial	1	No	Sputum sampling instructions	2.3	Diagnosis	2	3055	1520	1520	1535	1535
61	Active Case Finding of Tuberculosis: Randomized Evaluation of Simple and Infotainment Chest Camps	2016	Khan2016 One	Pakistan	1	RCT	1	No	Education&Counselling	2.3	Diagnosis	2	3192628	9029	2419458	3086	773170
126	Community-based intervention to enhance provision of integrated TB-HIV and PMTCT services in South Africa	2013	Uwimana2013	South Africa	1	before and after intervention study	2	Yes	Commnity-based care	3.3	Linkage to Care	3	3453	445	1876	12	1577
64	Thai Health Education Program for Improving TB Migrant’s Compliance	2013	Khortwong2013	Thailand	1	pre and post intervention study	2	No	Education and counselling	6.7	Cured	6.1	100	24	50	18	50
64	Thai Health Education Program for Improving TB Migrant’s Compliance	2013	Khortwong2013	Thailand	1	pre and post intervention study	2	No	Education and counselling	6.7	Treatment success	6	100	38	50	31	50
64	Thai Health Education Program for Improving TB Migrant’s Compliance	2013	Khortwong2013	Thailand	1	pre and post intervention study	2	No	Education and counselling	6.7	Treatment Completion	6.2	100	14	50	13	50
65	An intervention to optimise the delivery of integrated tuberculosis and HIV services at primary care clinics: results of the MERGE cluster randomised trial	2018	Kufa2018	South Africa	1	Cluster RCT	1	Yes	Staff Training	6.14	Treatment Completion	6.2	731	323	421	243	310
66	Tuberculosis Treatment With Mobile-Phone Medication Reminders in Northern Thailand	2011	Kunawararak2011	Thailand	1	RCT	1	No	digital health	6.6	Cured	6.1	98	49	49	29	49
66	Tuberculosis Treatment With Mobile-Phone Medication Reminders in Northern Thailand	2011	Kunawararak2011	Thailand	1	RCT	1	No	digital health	6.6	Treatment success	6	98	49	49	43	49
66	Tuberculosis Treatment With Mobile-Phone Medication Reminders in Northern Thailand	2011	Kunawararak2011	Thailand	1	RCT	1	No	digital health	6.6	Treatment Completion	6.2	98	0	49	14	49
47	A cluster-randomized controlled trial to improve the quality of integrated HIV-tuberculosis services in primary healthcareclinics in South Africa	2021	Gengiah2021	South Africa	1	Cluster randomised control trial	1	Yes	Comprehensive Interventions	3.4	Linkage to Care	3	NA	523	598	323	365
68	Acceptability, feasibility, and impact of a pilot tuberculosis literacy and treatment counselling intervention: a mixed methods study	2021	Law2021	South Africa	1	non-RCT	2	No	Comprehensive Interventions	3.4	Linkage to Care	3	163	30	79	45	84
69	What strategy can be applied to the patients with culture positive tuberculosis to reduce treatment delay in a private tertiary healthcare center?	2011	Lee2011	Bangladesh	1	RCT	1	No	Comphensive Care	3.4	Treatment uptake	3	457	86	91	316	366
70	Impact of Physician’s Education on Adherence to Tuberculosis Treatment for Patients of Low Socioeconomic Status in Bangladesh	2013	Lee2013	Bangladesh	1	pre and post intervention study	2	No	Staff Training	6.14	Treatment success	6	354	122	156	138	198
71	Using Financial Incentives to Improve the Care of Tuberculosis Patients	2015	Lee2015	Bangladesh	1	quasi-experimental study	2	No	Incentives	6.11	Cured	6.1	15557	6515	9382	2749	6175
72	Staff training and ambulatory tuberculosis treatment outcomes: a cluster randomized controlled trial in South Africa.	2005	Lewin2005	South Africa	1	RCT	1	No	Staff Training	6.14	Treatment success	6	1177	360	600	352	577
72	Staff training and ambulatory tuberculosis treatment outcomes: a cluster randomized controlled trial in South Africa.	2005	Lewin2005	South Africa	1	RCT	1	No	Staff Training	6.14	Treatment Completion	6.2	1177	94	600	82	577
72	Staff training and ambulatory tuberculosis treatment outcomes: a cluster randomized controlled trial in South Africa.	2005	Lewin2005	South Africa	1	RCT	1	No	Staff Training	6.14	Cured	6.1	1177	266	600	270	577
73	A randomised trial of the impact of counselling on treatment adherence of tuberculosis patients in Sialkot, Pakistan	1999	Liefooghe1999	Pakistan	1	RCT	1	No	Education and counselling	6.7	Treatment Completion	6.2	1019	238	504	215	515
84	Do Instructional Videos on Sputum Submission Result in Increased Tuberculosis Case Detection? A Randomized Controlled Trial	2015	Mhalu2015	Tanzania	1	RCT	1	No	Sputum sampling instructions	2.3	TB diagnosis	2	200	56	100	23	100
74	Using hospital auxiliary worker and 24-h TB services as potential tools to overcome in-hospital TB delays: a quasi-experimental study	2020	Lisboa2020	Mozambique	1	Quasi- experimental	2	No	Comprehensive Interventions	3.4	Linkage to Care	3	522	156	167	8	136
75	Effect of a brief motivational interview and text message intervention targeting tobacco smoking, alcohol use and medication adherence to improve tuberculosis treatment outcomes in adult patients with tuberculosis: a multicentre, randomised controlled trial of the ProLife programme in South Africa	2022	Louwagie2022	South Africa	1	RCT	1	Yes	alcohol and tobacco control	6.2	Treatment success	6	574	192	283	204	291
75	Effect of a brief motivational interview and text message intervention targeting tobacco smoking, alcohol use and medication adherence to improve tuberculosis treatment outcomes in adult patients with tuberculosis: a multicentre, randomised controlled trial of the ProLife programme in South Africa	2022	Louwagie2022	South Africa	1	RCT	1	Yes	alcohol and tobacco control	6.2	Cured	6.1	400	85	195	83	205
76	Do transportation subsidies and living allowances improve tuberculosis control outcomes among internal migrants in urban Shanghai, China?	2013	Lu2013	China	1	pre and post intervention study	2	No	Incentvies	6.11	Treatment success	6	963	659	734	196	229
77	Economic support to improve tuberculosis treatment outcomes in South Africa: a pragmatic cluster-randomized controlled tria	2013	Lutge2013	South Africa	1	Cluster RCT	1	No	Incentvies	6.11	Treatment Completion	6.2	4091	911	2107	694	1984
77	Economic support to improve tuberculosis treatment outcomes in South Africa: a pragmatic cluster-randomized controlled tria	2013	Lutge2013	South Africa	1	Cluster RCT	1	No	Incentvies	6.11	Cured	6.1	4091	695	2107	708	1984
77	Economic support to improve tuberculosis treatment outcomes in South Africa: a pragmatic cluster-randomized controlled tria	2013	Lutge2013	South Africa	1	Cluster RCT	1	No	Incentvies	6.11	Treatment success	6	4091	1606	2107	1402	1984
139	Learning from a cluster randomized controlled trial to improve healthcare workers' access to prevention and care for tuberculosis and HIV in Free State, South Africa: the pivotal role of information systems	2016	Yassi2016	South Africa	1	Cluster RCT	1	Yes	Comphensive Care	3.4	Linkage to Care	3	9535	688	3946	684	5589
121	Has TB CARE I sputum transport improved access to culture services for retreatment tuberculosis patients in Zimbabwe?	2018	Timire2018	Zimbabwe, Southern African	1	pre and post intervention study	2	No	Sputum sampling instructions	2.3	Case detection	2	303	22	187	14	116
139	Learning from a cluster randomized controlled trial to improve healthcare workers' access to prevention and care for tuberculosis and HIV in Free State, South Africa: the pivotal role of information systems	2016	Yassi2016	South Africa	1	Cluster RCT	1	Yes	Comphensive Care	3.4	Treatment uptake	3	23	15	15	7	8
80	Monetary versus nonmonetary incentives for TB skin test reading among drug users	1999	Malotte1999	United States	2	non-RCT	2	No	Education&Counselling	1.4	TB testing	1	426	99	211	106	215
80	Monetary versus nonmonetary incentives for TB skin test reading among drug users	1999	Malotte1999	United States	2	non-RCT	2	No	incentives	1.5	TB testing	1	432	206	217	106	215
80	Monetary versus nonmonetary incentives for TB skin test reading among drug users	1999	Malotte1999	United States	2	non-RCT	2	No	incentives	1.5	TB testing	1	432	186	217	106	215
80	Monetary versus nonmonetary incentives for TB skin test reading among drug users	1999	Malotte1999	United States	2	non-RCT	2	No	incentives	1.5	TB testing	1	433	180	218	106	215
81	Effectiveness of a digital medication event reminder and monitor device for patients with tuberculosis (SELFTB): a multicenter randomized controlled trial	2022	Manyazewal2022	Ethiopia	1	RCT	1	No	reminders and tracers	6.13	Cured	6.1	114	52	57	55	57
82	Food incentives to improve completion of tuberculosis treatment: randomised controlled trial in Dili, Timor-Leste	2009	Martins2009	Timor-Leste	1	RCT	1	No	Incentives	6.11	Treatment Completion	6.2	265	100	129	103	136
145	Outreach education for integration of HIV/AIDS care, antiretroviral treatment, and tuberculosis care in primary care clinics in South Africa: PALSA PLUS pragmatic cluster randomised trial	2011	Zwarenstein2011	South Africa	1	Cluster RCT	1	Yes	Education&Counselling	2.3	TB diagnosis	2	10136	417	5793	245	4343
20	Effect of new tuberculosis diagnostic technologies on community-based intensified case finding: a multicentre randomised controlled trial.	2017	Calligaro2017	Zimbambwe, South africa	1	Multicentre randomised control trial	1	Yes	Improve diagnose technology and efficiancy	2.4	Diagnosis	2	2261	435	439	413	436
85	Controlled trial of active tuberculosis case finding in a Brazilian favela	2010	Miller2010	Brazil	1	Cluster RCT	1	No	ACF	6.1	Treatment Completion	6.2	182	74	88	82	94
86	Integration of tuberculosis treatment in a community-based home care programme for persons living with HIV/AIDS in Ndola, Zambia	2003	Miti2003	Zambia	1	non-RCT	2	Yes	Home-based care	6.9	Treatment completion	6.2	67	3	32	14	35
86	Integration of tuberculosis treatment in a community-based home care programme for persons living with HIV/AIDS in Ndola, Zambia	2003	Miti2003	Zambia	1	non-RCT	2	Yes	Home-based care	6.9	Cured	6.1	67	18	32	3	35
86	Integration of tuberculosis treatment in a community-based home care programme for persons living with HIV/AIDS in Ndola, Zambia	2003	Miti2003	Zambia	1	non-RCT	2	Yes	Home-based care	6.9	Treatment success	6	67	21	32	17	35
87	Impact of a Daily SMS Medication Reminder System on Tuberculosis Treatment Outcomes: A Randomized Controlled Trial	2016	Mohammed2016	Pakistan	1	RCT	1	No	digital health	6.6	Cured	6.1	2207	585	1110	578	1097
87	Impact of a Daily SMS Medication Reminder System on Tuberculosis Treatment Outcomes: A Randomized Controlled Trial	2016	Mohammed2016	Pakistan	1	RCT	1	No	digital health	6.6	Treatment Completion	6.2	2207	332	1110	325	1097
87	Impact of a Daily SMS Medication Reminder System on Tuberculosis Treatment Outcomes: A Randomized Controlled Trial	2016	Mohammed2016	Pakistan	1	RCT	1	No	digital health	6.6	Treatment success	6	2207	917	1110	903	1097
142	Improving Tuberculosis Screening and Isoniazid Preventative Therapy in an HIV Clinic in Addis Ababa, Ethiopia	2013	Zaeh2013	Ethiopia	1	pre and post intervention study	2	Yes	Comphensive Care	3.4	Treatment uptake	3	278	187	230	2	48
88	Does routine home visiting improve the return rate and outcome of DOTS patients who delay treatment?	2003	Mohan2003	Iraq	1	RCT	1	No	Home-based care	6.9	Treatment success	6	480	226	240	184	240
89	Behavioral Interventions for the Control of Tuberculosis Among Adolescents	2001	Morisky2001	United States	2	RCT	1	No	Comprehensive	6.5	Treatment Completion	6.2	380	162	191	147	189
89	Behavioral Interventions for the Control of Tuberculosis Among Adolescents	2001	Morisky2001	United States	2	RCT	1	No	Incentives	6.11	Treatment Completion	6.2	388	152	199	147	189
89	Behavioral Interventions for the Control of Tuberculosis Among Adolescents	2001	Morisky2001	United States	2	RCT	1	No	Psychotherapy	6.12	Treatment Completion	6.2	377	151	188	147	189
90	Managing medication compliance of tuberculosis patients in Haiti with medication monitors	2002	Moulding2002	Haiti	1	RCT	1	No	reminders and tracers	6.13	Treatment Completion	6.2	191	59	64	109	127
90	Managing medication compliance of tuberculosis patients in Haiti with medication monitors	2002	Moulding2002	Haiti	1	RCT	1	No	reminders and tracers	6.13	Treatment Completion	6.2	186	49	59	109	127
78	Computer-aided X-ray screening for tuberculosis and HIV testing among adults with cough in Malawi (the PROSPECT study): A randomised trial and cost-effectiveness analysis	2021	MacPherson2021	Malawi	1	RCT	1	Yes	Digital health	3.5	Linkage to Care	3	970	15	497	5	473
79	Effect of mobile voice calls on treatment initiation among patients diagnosed with tuberculosis in a tertiary care hospital of Puducherry: A randomized controlled trial	2021	Majella2021	India	1	RCT	1	No	reminders and tracers	3.5	Linkage to Care	3	310	141	155	127	155
92	Treatment initiation among tuberculosis patients: the role of short message service (SMS) technology and Ward-based outreach teams (WBOTs)	2022	Mwansa-Kambafwile2022	South Africa	1	RCT	1	No	reminders and tracers	3.5	Linkage to Care	3	209	92	105	81	104
93	Impact of community participation on treatment outcomes and compliance of DOTS patients in Iraq	2003	Niazi2003	Iraq	1	RCT	1	No	Comminity-based intervention	6.4	Cured	6.1	172	72	86	59	86
94	A randomized controlled trial of two treatment programs for homeless adults with latent tuberculosis infection	2006	Nyamathi 2006	United States	2	RCT	1	No	Education&knowledge, incentives	6.7	Treatment Completion	6.2	520	172	279	94.713	241
35	Impact of Replacing Smear Microscopy with Xpert MTB/RIF for Diagnosing Tuberculosis in Brazil: A Stepped-Wedge Cluster-Randomized Trial	2014	Durovni2014	Brazil	1	Cluster RCT	1	No	Improve diagnose technology and efficiancy	2.4	Case detection	2	24227	1777	12522	1137	11705
96	A Health Belief Model-Based Motivational Interviewing for Medication Adherence and Treatment Success in Pulmonary Tuberculosis Patients	2021	Parwati2021	Indonesia	1	RCT	1	No	Education and counselling	6.7	Treatment success	6	214	103	107	95	107
97	Screening and brief interventions for hazardous and harmful alcohol use among patients with active tuberculosis attending primary public care clinics in South Africa: results from a cluster randomized controlled trial	2013	Peltzer2013	South Africa	1	Cluster RCT	1	No	alcohol and tobacco control	6.2	Cured	6.1	1196	135	455	76	741
97	Screening and brief interventions for hazardous and harmful alcohol use among patients with active tuberculosis attending primary public care clinics in South Africa: results from a cluster randomized controlled trial	2013	Peltzer2013	South Africa	1	Cluster RCT	1	No	alcohol and tobacco control	6.2	Treatment success	6	1196	164	455	98	741
97	Screening and brief interventions for hazardous and harmful alcohol use among patients with active tuberculosis attending primary public care clinics in South Africa: results from a cluster randomized controlled trial	2013	Peltzer2013	South Africa	1	Cluster RCT	1	No	alcohol and tobacco control	6.2	Treatment Completion	6.2	1196	29	455	22	741
130	SMS nudges as a tool to reduce tuberculosis treatment delay and pretreatment loss to follow-up. A randomized controlled trial	2019	Wagstaff, Adam2019	South Africa	1	RCT	1	Yes	Digital Health	3.5	linkage to care	3	506	331	405	78	101
99	Mental health interventions for rifampicin-resistant tuberculosis patients with alcohol use disorders, Zhytomyr, Ukraine	2021	Plokhykh2021	Ukrane	1	Quasi-experimental Study	2	No	Education and counselling	6.7	Treatment completed	6.2	33	2	22	2	11
99	Mental health interventions for rifampicin-resistant tuberculosis patients with alcohol use disorders, Zhytomyr, Ukraine	2021	Plokhykh2021	Ukrane	1	Quasi-experimental Study	2	No	Education and counselling	6.7	Treatment success	6	33	2	22	2	11
99	Mental health interventions for rifampicin-resistant tuberculosis patients with alcohol use disorders, Zhytomyr, Ukraine	2021	Plokhykh2021	Ukrane	1	Quasi-experimental Study	2	No	alcohol and tobacco control	6.2	Treatment success	6	73	4	33	9	40
99	Mental health interventions for rifampicin-resistant tuberculosis patients with alcohol use disorders, Zhytomyr, Ukraine	2021	Plokhykh2021	Ukrane	1	Quasi-experimental Study	2	No	alcohol and tobacco control	6.2	Treatment completed	6.2	73	4	33	9	40
100	A knowledge translation intervention to improve tuberculosis care and outcomes in Malawi: a pragmatic cluster randomized controlled trial	2015	Puchalski2015	Malawi	1	Cluster RCT	1	No	Comphensive Interventions	6.5	Treatment success	6	110	21	30	46	80
100	A knowledge translation intervention to improve tuberculosis care and outcomes in Malawi: a pragmatic cluster randomized controlled trial	2015	Puchalski2015	Malawi	1	Cluster RCT	1	No	Comphensive Interventions	6.5	Cured	6.1	110	8	30	8	80
100	A knowledge translation intervention to improve tuberculosis care and outcomes in Malawi: a pragmatic cluster randomized controlled trial	2015	Puchalski2015	Malawi	1	Cluster RCT	1	No	Comprehensive care	6.5	Treatment Completion	6.2	110	13	30	38	80
100	A knowledge translation intervention to improve tuberculosis care and outcomes in Malawi: a pragmatic cluster randomized controlled trial	2015	Puchalski2015	Malawi	1	Cluster RCT	1	No	Staff Training	6.14	Treatment Completion	6.2	148	13	68	38	80
100	A knowledge translation intervention to improve tuberculosis care and outcomes in Malawi: a pragmatic cluster randomized controlled trial	2015	Puchalski2015	Malawi	1	Cluster RCT	1	No	Staff Training	6.14	Treatment success	6	148	44	68	46	80
100	A knowledge translation intervention to improve tuberculosis care and outcomes in Malawi: a pragmatic cluster randomized controlled trial	2015	Puchalski2015	Malawi	1	Cluster RCT	1	No	Staff Training	6.14	Cured	6.1	148	31	68	8	80
37	Bronchial washing using a thin versus a thick bronchoscope to diagnose pulmonary tuberculosis: A randomized trial	2022	Eom2022	South Korea	2	RCT	1	No	Improve diagnose technology and efficiancy	2.4	TB diagnosis	2	85	29	42	23	43
102	Short course chemotherapy: A controlled study of indirect defaulter retrieval method	1993	Rajasekaran1993	India	1	RCT	1	No	reminders and tracers	6.13	Treatment completion	6.2	200	88	100	73	100
103	Video-observed therapy and medication adherence for tuberculosis patients: randomised controlled trial in Moldova	2020	Ravenscroft2020	Moldova	1	RCT	1	No	Digital health	6.6	Treatment success	6	178	79	85	84	93
104	The Innovative Socio-economic Interventions Against Tuberculosis (ISIAT) project: an operational assessment	2011	Rocha2011	Peru	1	pre and post intervention study	2	No	Household visits	6.9	Treatment Completion	6.2	672	322.56	336	275.52	336
41	Extending ‘Contact Tracing’ into the Community within a 50-Metre Radius of an Index Tuberculosis Patient Using Xpert MTB/ RIF in Urban, Pakistan: Did It Increase Case Detection?	2016	Fatima2016	Pakistan	1	pre and post intervention study	2	No	Improve diagnose technology and efficiancy	2.4	Case detection	2	208725	28159	108341	30066	100384
78	Computer-aided X-ray screening for tuberculosis and HIV testing among adults with cough in Malawi (the PROSPECT study): A randomised trial and cost-effectiveness analysis	2021	MacPherson2021	Malawi	1	RCT	1	Yes	Digital health	2.4	TB diagnosis	2	970	2	410	2	382
105	Increasing smear positive tuberculosis detection using a clinical score – A stepped wedge multicenter trial from Africa	2021	Rudolf2021	Guinea-Bissau/ Ethiopia	1	RCT	1	No	Improve diagnose technology and efficiancy	2.4	TB diagnosis	2	1237	9	274	6	199
105	Increasing smear positive tuberculosis detection using a clinical score – A stepped wedge multicenter trial from Africa	2021	Rudolf2021	Guinea-Bissau/ Ethiopia	1	RCT	1	No	Improve diagnose technology and efficiancy	2.4	TB diagnosis	2	1130	9	333	4	125
105	Increasing smear positive tuberculosis detection using a clinical score – A stepped wedge multicenter trial from Africa	2021	Rudolf2021	Guinea-Bissau/ Ethiopia	1	RCT	1	No	Improve diagnose technology and efficiancy	2.4	TB diagnosis	2	1204	9	376	1	137
108	Improving the detection of infectious diseases in at-risk migrants with an innovative integrated multi-infection screening digital decision support tool (IS-MiHealth) in primary care: A pilot cluster-randomized controlled trial	2021	Sequeira-Aymar2021	Spain	2	Cluster RCT	1	No	Digital health	1.3	TB testing	1	15795	376	8171	221	7609
109	A pragmatic stepped-wedge cluster randomized trial to evaluate the effectiveness and cost-effectiveness of active case finding for household contacts within a routine tuberculosis program, San Juan de Lurigancho, Lima, Peru	2020	Shah, Lena2020	Peru	1	RCT	1	No	Community case-finding	1.2	Screening and Testing	1	3222	48	4841	81	5602
110	Impact of a Daily SMS Medication Reminder System on Tuberculosis Treatment Outcomes: A Randomized Controlled Trial	2016	Shama Mohammed2016	Pakistan	1	RCT	1	No	Digital Health	6.6	cured	6.1	2207	585	1104	578	1091
110	Impact of a Daily SMS Medication Reminder System on Tuberculosis Treatment Outcomes: A Randomized Controlled Trial	2016	Shama Mohammed2016	Pakistan	1	RCT	1	No	Digital Health	6.6	Treatment completed	6.2	2207	332	1104	325	1091
110	Impact of a Daily SMS Medication Reminder System on Tuberculosis Treatment Outcomes: A Randomized Controlled Trial	2016	Shama Mohammed2016	Pakistan	1	RCT	1	No	Digital Health	6.6	Treatment success	6	2207	917	1104	903	1091
111	Tuberculosis case-finding through a village outreach programme in a rural setting in southern Ethiopia: community randomized trial	2006	Shargi2006	Ethiopia	1	Cluster RCT	1	No	Comminity-based intervention	6.4	Treatment success	6	380	128	159	165	221
112	Effectiveness of alcohol treatment interventions integrated into routine tuberculosis care in Tomsk, Russia	2013	Shin2013	Russian Federation	2	RCT	1	No	alcohol and tobacco control	6.2	Treatment success	6	196	83	98	80	98
113	Acceptability and Effectiveness of the Storekeeper-Based TB Referral System for TB Suspects in Sub-Districts of Lilongwe in Malawi	2012	Simwaka2012	Malawi	1	pre and post intervention study	2	No	Community case-finding	1.2	TB testing	1	101117	281	40500	179	60617
10	Increasing tuberculosis case detection through intensive referral and tracing in Hunan, China	2008	Bai2008	China	1	quasi-experimental study	2	No	Improve facility TB care	2.5	Case detection	2	77686	37028	51967	15226	25719
63	Effectiveness, acceptance and feasibility of home-based intervention model for tuberculosis contact tracing in Kashmir.	2019	Khatana2019	India	1	A quasi randomized interventional study	1	No	Home-based care	3.7	Linkage to care	3	282	141	598	141	593
114	Tuberculosis control in a socially vulnerable area: a community intervention beyond DOT in a Brazilian favela	2013	Soares2013	Brazil.	1	before and after intervention study	2	No	Comminity-based intervention	6.4	Treatment success	6	2623	1473	1771	576	852
115	Pilot randomized trial of nutritional supplementation in patients with tuberculosis and HIV-tuberculosis coinfection receiving directly observed short-course chemotherapy for tuberculosis	2011	Sudarsanam2011	India	1	RCT	1	No	Incentvies	6.11	Treatment success	6	77	34	35	37	42
116	Home Based Care as an Approach to Improve the Efficiency of treatment for MDR Tuberculosis: A Quasi-Experimental Pilot Study	2017	Taneja2017	India	1	quasi-experimental study	2	No	Home-based care	6.9	Treatment Completion	6.2	70	13	32	9	38
116	Home Based Care as an Approach to Improve the Efficiency of treatment for MDR Tuberculosis: A Quasi-Experimental Pilot Study	2017	Taneja2017	India	1	quasi-experimental study	2	No	Home-based care	6.9	Cured	6.1	70	7	32	5	38
116	Home Based Care as an Approach to Improve the Efficiency of treatment for MDR Tuberculosis: A Quasi-Experimental Pilot Study	2017	Taneja2017	India	1	quasi-experimental study	2	No	Home-based care	6.9	Treatment success	6	70	20	32	14	38
117	Outcomes and implementation challenges of using daily treatment regimens with an innovative adherence support tool among HIV-infected tuberculosis patients in Karnataka, India: a mixedmethods study	2019	Thekkur, Pruthu2019	India	1	Mixed methods	2	Yes	Digital Health, and integrated with HIV care	6.6	treatment outcome (cured, treatment completed)	6	1606	605	870	736	961
117	Outcomes and implementation challenges of using daily treatment regimens with an innovative adherence support tool among HIV-infected tuberculosis patients in Karnataka, India: a mixedmethods study	2019	Thekkur, Pruthu2019	India	1	Mixed methods	2	Yes	Digital Health, and integrated with HIV care	6.6	Cure	6.1	1606	95	870	293	961
117	Outcomes and implementation challenges of using daily treatment regimens with an innovative adherence support tool among HIV-infected tuberculosis patients in Karnataka, India: a mixedmethods study	2019	Thekkur, Pruthu2019	India	1	Mixed methods	2	Yes	Digital Health, and integrated with HIV care	6.6	Treatment completed	6.2	1606	510	870	443	961
118	Effectiveness of a Strategy to Improve Adherence to Tuberculosis Treatment in a Resource-Poor Setting: A Cluster Randomized Controlled Trial	2007	Thiam, S.2007	Senegal	1	Cluster RCT	1	No	Comphensive care	6.5	Treatment Completion	6.2	1522	33	778	43	744
118	Effectiveness of a Strategy to Improve Adherence to Tuberculosis Treatment in a Resource-Poor Setting: A Cluster Randomized Controlled Trial	2007	Thiam, S.2007	Senegal	1	Cluster RCT	1	No	Comphensive Interventions	6.5	Treatment success	6	1522	682	778	563	744
118	Effectiveness of a Strategy to Improve Adherence to Tuberculosis Treatment in a Resource-Poor Setting: A Cluster Randomized Controlled Trial	2007	Thiam, S.2007	Senegal	1	Cluster RCT	1	No	Comphensive Interventions	6.5	Cured	6.1	1522	649	778	520	744
119	Alcohol intervention strategy among tuberculosis patients: a pilot study from South India	2017	Thomas, B.2017	India	1	Cluster RCT	1	No	alcohol and tobacco control	6.2	Treatment success	6	298	98	113	115	185
10	Increasing tuberculosis case detection through intensive referral and tracing in Hunan, China	2008	Bai2008	China	1	quasi-experimental study	2	No	Improve facility TB care	2.5	Case detection	2	52254	10596	37028	4956	15226
17	Tuberculosis screening in patients with HIV: use of audit and feedback to improve quality of care in Ghana	2016	Bjerrum2016	Ghana	1	pre and post intervention study	2	Yes	Improve facility TB care	2.5	Case detection	2	2666	271	1298	172	1368
121	Has TB CARE I sputum transport improved access to culture services for retreatment tuberculosis patients in Zimbabwe?	2018	Timire2018	Zimbabwe, Southern African	1	pre and post intervention study	2	No	Improved facility TB care	6.10	Treatment Completion	6.2	303	51	187	30	116
121	Has TB CARE I sputum transport improved access to culture services for retreatment tuberculosis patients in Zimbabwe?	2018	Timire2018	Zimbabwe, Southern African	1	pre and post intervention study	2	No	Improved facility TB care	6.10	Cured	6.1	303	71	187	24	116
121	Has TB CARE I sputum transport improved access to culture services for retreatment tuberculosis patients in Zimbabwe?	2018	Timire2018	Zimbabwe, Southern African	1	pre and post intervention study	2	No	Improved facility TB care	6.10	Treatment success	6	303	122	187	54	116
122	Effectiveness of a conditional cash transfer programme on TB cure rate: a retrospective cohort study in Brazil	2016	Torrens2016	Brazil	1	pre and post intervention study	2	No	Incentives	6.11	Cured	6.1	7255	4752	5788	1128	1467
123	Delivering tertiary tuberculosis care virtually	2021	Turnbull2021	England	2	pre and post intervention study	2	No	Improved facility TB care	6.10	Treatment completed	6.2	113	51	51	58.28	62
124	Economic support intervention improves tuberculosis treatment outcomes in rural Nigeria	2017	Ukwaja, K N2017	Nigeria	1	prosperctive non-randomized intervention	2	No	Incentives	6.11	Treatment success	6	294	104	121	123	173
125	Training community care workers to provide comprehensive TB/HIV/PMTCT integrated care in KwaZulu-Natal: lessons learnt	2012	Uwimana2012	South Africa	1	Cluster RCT	1	Yes	Community case-finding	1.2	TB testing	1	9782	1575	3556	627	6226
88	Does routine home visiting improve the return rate and outcome of DOTS patients who delay treatment?	2003	Mohan2003	Iraq	1	RCT	1	No	Home-based care	3.7	Treatment uptake	3	480	231	240	198	240
126	Community-based intervention to enhance provision of integrated TB-HIV and PMTCT services in South Africa	2013	Uwimana2013	South Africa	1	before and after intervention study	2	Yes	Community case-finding	1.2	TB testing	1	3584	1253	1976	420	1608
98	Impact of Monetary Incentives on Adherence to Referral for Screening Chest X-rays After Syringe Exchange–Based Tuberculin Skin Testing	2003	Perlman2003	United States	2	pre and post intervention study	2	No	incentives	3.8	Linkage to Care	3	177	48	58	41	119
127	Assessment of clinical pharmacist intervention to improve compliance and health care outcomes of tuberculosis patients	2012	Venkatapraveen2012	Gulbarga	1	RCT	1	No	Staff Training	6.14	Cured	6.1	114	46	57	25	57
128	A comparative impact evaluation of two human resource models for communitybased active tuberculosis case finding in Ho Chi Minh City, Viet Nam	2020	Vo, Luan Nguyen Quang2020	Vietnam	1	controlled intervention study	2	No	Community case-finding	1.2	case finding	1	321020	582	220995	724	100025
129	Pilot implementation of a contact tracing intervention for tuberculosis case detection in Kisumu County, Kenya	2016	Volkmann2016	Kenya	1	pre and post intervention study	2	No	Community case-finding	1.2	TB testing	1	352	163	163	187	189
134	A clinical trial of a financial incentive to go to the tuberculosis clinic for isoniazid after release from jail.	1998	White1998	United States	2	RCT	1	No	incentives	3.8	Linkage to Care	3	61	8	31	7	30
136	A randomized controlled study of socioeconomic support to enhance tuberculosis prevention and treatment, Peru	2017	Wingfield2017	Peru	1	RCT	1	No	incentives	3.8	Treatment uptake	3	410	91	206	53	204
47	A cluster-randomized controlled trial to improve the quality of integrated HIV-tuberculosis services in primary healthcareclinics in South Africa	2021	Gengiah2021	South Africa	1	Cluster randomised control trial	1	Yes	Comprehensive Interventions	2.5	TB diagnosis	2	NA	598	6007	365	4531
12	One dollar incentive improves tuberculosis treatment outcomes in programmatic settings in rural Uganda	2021	Baluku2021	Uganda	1	quasi-experimental study	2	No	Incentvies	3.8	Linkage to Care	3	180	54	60	95	120
132	Providing financial incentives to rural-to-urban tuberculosis migrants in Shanghai: an intervention study	2012	Wei2012	China	1	Interventional study	2	No	Incentives	6.11	Treatment Completion	6.2	183	80	90	71	93
62	Structured performance monitoring of TB-care at facility district and province levels - Pakistan experience	2016	Khan2016 Two	Pakistan	1	quasi-experimental study	2	No	Improve facility TB care	2.5	TB diagnosis	2	20527	1725	15972	447	4555
13	Sizanani: A Randomized Trial of Health System Navigators to Improve Linkage to HIV and TB Care in South Africa	2016	Bassett2016	South Africa	1	RCT	1	Yes	Patient navigators and trafferral	3.9	Linkage to Care	3	1899	212	967	197	932
30	Evaluating tuberculosis case detection via real-time monitoring of tuberculosis diagnostic services	2011	Davis2011	Uganda	1	pre and post intervention study	2	No	Patient navigators and trafferral	3.9	Treatment uptake	3	125818	21389	62909	6920	62909
136	A randomized controlled study of socioeconomic support to enhance tuberculosis prevention and treatment, Peru	2017	Wingfield2017	Peru	1	RCT	1	No	Incentives	6.11	Treatment Completion	6.2	282	16	135	23	147
136	A randomized controlled study of socioeconomic support to enhance tuberculosis prevention and treatment, Peru	2017	Wingfield2017	Peru	1	RCT	1	No	Incentives	6.11	Cured	6.1	282	71	135	55	147
136	A randomized controlled study of socioeconomic support to enhance tuberculosis prevention and treatment, Peru	2017	Wingfield2017	Peru	1	RCT	1	No	Incentives	6.11	Treatment success	6	282	87	135	78	147
137	A medication adherence enhancement program for persons with pulmonary tuberculosis: A randomized RCT	2015	Wongduan2015	Thailand	1	RCT	1	No	Comphensive Interventions	6.5	Treatment success	6	50	25	25	24	25
137	A medication adherence enhancement program for persons with pulmonary tuberculosis: A randomized RCT	2015	Wongduan2015	Thailand	1	RCT	1	No	Comphensive Interventions	6.5	Cured	6.1	50	23	25	20	25
137	A medication adherence enhancement program for persons with pulmonary tuberculosis: A randomized RCT	2015	Wongduan2015	Thailand	1	RCT	1	No	Comprehensive care	6.5	Treatment Completion	6.2	50	2	25	4	25
138	Evaluating the effects of providing financial incentives to tuberculosis patients and health providers in China	2008	Yao2008	China	1	Cluster RCT	1	No	Incentives	6.11	Treatment Completion	6.2	9193	5279	5448	3629	3745
139	Learning from a cluster randomized controlled trial to improve healthcare workers' access to prevention and care for tuberculosis and HIV in Free State, South Africa: the pivotal role of information systems	2016	Yassi2016	South Africa	1	Cluster RCT	1	Yes	Digital Health	1.3	TB testing	1	1372	153	688	70	684
74	Using hospital auxiliary worker and 24-h TB services as potential tools to overcome in-hospital TB delays: a quasi-experimental study	2020	Lisboa2020	Mozambique	1	Quasi- experimental	2	No	Comprehensive Interventions	2.5	TB diagnosis	2	522	141	167	9	136
143	Enhancing the management of cross-regional transfer of floating Tuberculosis cases by active follow-up and communication	2011	Zhu2011	China	1	pre and post intervention study	2	No	Patient navigators and traffereal	3.9	Linkage to Care	3	1131	110	594	94	537
143	Enhancing the management of cross-regional transfer of floating Tuberculosis cases by active follow-up and communication	2012	Zhu2012	China	1	pre and post intervention study	2	No	Patient navigators and traffereal	3.9	Treatment uptake	3	204	66	110	47	94
101	Integration of informal medical practitioners in DOTS implementation to improve case detection rate	2010	Qureshi2010	India	1	non-RCT	2	No	Improve facility TB care	2.5	TB diagnosis	2	15158	1328	8408	340	6750
140	Innovative Community-Based Approaches Doubled Tuberculosis Case Notification and Improve Treatment Outcome in Southern Ethiopia	2013	Yassin2013	Ethiopia	1	pre and post intervention study	2	No	Comminity-based intervention	6.4	Cured	6.1	5855	1659	2743	866	3112
140	Innovative Community-Based Approaches Doubled Tuberculosis Case Notification and Improve Treatment Outcome in Southern Ethiopia	2013	Yassin2013	Ethiopia	1	pre and post intervention study	2	No	Comminity-based intervention	6.4	Treatment success	6	5855	2530	2743	2358	3112
140	Innovative Community-Based Approaches Doubled Tuberculosis Case Notification and Improve Treatment Outcome in Southern Ethiopia	2013	Yassin2013	Ethiopia	1	pre and post intervention study	2	No	Comminity-based intervention	6.4	Treatment Completion	6.2	5855	871	2743	1492	3112
141	Involving private practitioners in the Indian tuberculosis programme: a randomised trial	2018	Yellappa2018	India	1	RCT	1	No	Collaboration	1.1	TB testing	1	15163	557	6963	164	8200
106	Enhanced tuberculosis case detection among substitution treatment patients: a randomized controlled trial	2011	Rüütel2011	Estonia	1	RCT	1	Yes	Improve facility TB care	2.5	Diagnosis	2	113	32	56	17	57
2	Tuberculosis case detection by trained inmate peer educators in a resource-limited prison setting in Ethiopia: a cluster-randomised trial	2019	Adane2019	Ethiopia	1	Cluster randomised control trial	1	Yes	Education and counselling	3.6	linkage to care	3	18032	75	8874	25	9158
142	Improving Tuberculosis Screening and Isoniazid Preventative Therapy in an HIV Clinic in Addis Ababa, Ethiopia	2013	Zaeh2013	Ethiopia	1	pre and post intervention study	2	Yes	Education&Counselling	1.4	TB testing	1	738	297	315	91	423
34	Effect of improved tuberculosis screening and isoniazid preventive therapy on incidence of tuberculosis and death in patients with HIV infection receiving care in public clinics in Rio de Janeiro, Brazil: the Tuberculosis/HIV in Rio de Janeiro (THRio) study: a stepped wedge, cluster randomized trial	2013	Durovni2013	Brazil	1	Cluster RCT	1	Yes	Staff Training	3.12	Treatment uptake	3	20460	254	10752	221	9708
38	Effect of educational outreach to nurses on tuberculosis case detection and primary care of respiratory illness: pragmatic cluster randomised controlled trial. Bmj. 2005;331(7519):750-754.	2005	Fairall 2005	South Africa	1	Cluster RCT	1	No	Staff Training	3.12	Treatment uptake	3	1999	137	1000	77	999
125	Training community care workers to provide comprehensive TB/HIV/PMTCT integrated care in KwaZulu-Natal: lessons learnt	2012	Uwimana2012	South Africa	1	Cluster RCT	1	Yes	Staff Training	3.12	Linkage to Care	3	19067	4038	5588	6600	13479
144	Incremental cost-effectiveness of improving treatment results among migrant tuberculosis patients in Shanghai	2013	Zou2013	China	1	pre and post intervention study	2	No	Incentives	6.11	Treatment Completion	6.2	233	80	90	111	143
144	Incremental cost-effectiveness of improving treatment results among migrant tuberculosis patients in Shanghai	2013	Zou2013	China	1	pre and post intervention study	2	No	Incentives	6.11	Treatment Completion	6.2	328	153	173	113	155
133	An intervention of active TB case finding among smokers attending routine primary care facilities in China: an exploratory study	2015	Wei2015	China	1	quasi-experimental study	2	No	Improve facility TB care	2.5	TB diagnosis	2	293386	20	88873	14	204513

## Sheet: Testing
ID	Title	Published_Year	Study	Countries	Region	Study_type	Study design code	Integ_HIV	Intervention	Intervention code	Treatment_cascade	Treat_cascade_code	Total	Intervention_group	N_int	Ctrl_group	N_ctrl
4	Effectiveness of peer educators on the uptake of mobile X-ray tuberculosis screening at homeless hostels: a cluster randomised controlled trial	2015	Aldridge2015	United Kingdom	2	Cluster RCT	1	No	Education&Counselling	1.4	TB testing	1	2342	468	1150	503	1192
16	The effect of engaging unpaid informal providers on case detection and treatment initiation rates for TB and HIV in rural Malawi (Triage Plus): A cluster randomised health system intervention trial	2017	Bello2017	Malawi	1	cluster randomised interventional trial	1	Yes	Staff Training	1.6	Testing	1	410278	2637	200714	2658	209564
22	Effects of an Incentive and Education Program on Return Rates for PPD Test Reading in Patients with HIV Infection	1996	Chaisson1996	United States	2	non-RCT	2	Yes	Education&Counselling	1.4	Testing	1	430	96	158	96	272
22	Effects of an Incentive and Education Program on Return Rates for PPD Test Reading in Patients with HIV Infection	1996	Chaisson1996	United States	2	non-RCT	2	Yes	Incentives	1.5	TB testing	1	501	111	229	96	272
26	Twelve-monthly versus six-monthly radiological screening for active case-finding of tuberculosis: a randomised controlled trial	2011	Churchyard2011	South Africa	1	RCT	1	No	Active Case Finding	1.2	TB testing	1	22012	1145	11015	1433	10997
34	Effect of improved tuberculosis screening and isoniazid preventive therapy on incidence of tuberculosis and death in patients with HIV infection receiving care in public clinics in Rio de Janeiro, Brazil: the Tuberculosis/HIV in Rio de Janeiro (THRio) study: a stepped wedge, cluster randomized trial	2013	Durovni2013	Brazil	1	Cluster RCT	1	Yes	Education&Counselling	1.4	TB testing	1	20460	6344	10752	1845	9708
36	Strengthening contact tracing capacity of pulmonary tuberculosis patients in Enugu, southeast Nigeria: a targeted and focused health education intervention study	2014	Ekwueme2014	Nigeria	1	non-RCT	2	No	Education&Counselling	1.4	TB testing	1	348	138	176	38	172
43	Use of incentives to increase compliance for TB screening in a population of intravenous drug users. International Journal of Tuberculosis and Lung Disease. 1999;3(2):153-155.	1999	Fitzgerald 1999	Canada	2	pre and post intervention study	2	No	incentives	1.5	TB testing	1	1107	418	549	240	558
48	Educational outreach to promote screening for tuberculosis in primary care: a cluster randomised controlled trial	2007	Griffiths2007	United Kingdom	2	Cluster RCT	1	No	Education outreach	1.4	TB testing	1	46624	13478	23573	84	23051
50	Collaboration between municipal and specialist public health care in tuberculosis screening in Norway. BMC Health Serv Res. 2014;14:238.	2014	Harstad 2014	Norway	2	non-RCT	2	Yes	Collaboration	1.1	TB testing	1	257	109	123	97	134
80	Monetary versus nonmonetary incentives for TB skin test reading among drug users	1999	Malotte1999	United States	2	non-RCT	2	No	Education&Counselling	1.4	TB testing	1	426	99	211	106	215
80	Monetary versus nonmonetary incentives for TB skin test reading among drug users	1999	Malotte1999	United States	2	non-RCT	2	No	incentives	1.5	TB testing	1	432	206	217	106	215
80	Monetary versus nonmonetary incentives for TB skin test reading among drug users	1999	Malotte1999	United States	2	non-RCT	2	No	incentives	1.5	TB testing	1	432	186	217	106	215
80	Monetary versus nonmonetary incentives for TB skin test reading among drug users	1999	Malotte1999	United States	2	non-RCT	2	No	incentives	1.5	TB testing	1	433	180	218	106	215
108	Improving the detection of infectious diseases in at-risk migrants with an innovative integrated multi-infection screening digital decision support tool (IS-MiHealth) in primary care: A pilot cluster-randomized controlled trial	2021	Sequeira-Aymar2021	Spain	2	Cluster RCT	1	No	Digital health	1.3	TB testing	1	15795	376	8171	221	7609
109	A pragmatic stepped-wedge cluster randomized trial to evaluate the effectiveness and cost-effectiveness of active case finding for household contacts within a routine tuberculosis program, San Juan de Lurigancho, Lima, Peru	2020	Shah, Lena2020	Peru	1	RCT	1	No	Community case-finding	1.2	Screening and Testing	1	3222	48	4841	81	5602
113	Acceptability and Effectiveness of the Storekeeper-Based TB Referral System for TB Suspects in Sub-Districts of Lilongwe in Malawi	2012	Simwaka2012	Malawi	1	pre and post intervention study	2	No	Community case-finding	1.2	TB testing	1	101117	281	40500	179	60617
125	Training community care workers to provide comprehensive TB/HIV/PMTCT integrated care in KwaZulu-Natal: lessons learnt	2012	Uwimana2012	South Africa	1	Cluster RCT	1	Yes	Community case-finding	1.2	TB testing	1	9782	1575	3556	627	6226
126	Community-based intervention to enhance provision of integrated TB-HIV and PMTCT services in South Africa	2013	Uwimana2013	South Africa	1	before and after intervention study	2	Yes	Community case-finding	1.2	TB testing	1	3584	1253	1976	420	1608
128	A comparative impact evaluation of two human resource models for communitybased active tuberculosis case finding in Ho Chi Minh City, Viet Nam	2020	Vo, Luan Nguyen Quang2020	Vietnam	1	controlled intervention study	2	No	Community case-finding	1.2	case finding	1	321020	582	220995	724	100025
129	Pilot implementation of a contact tracing intervention for tuberculosis case detection in Kisumu County, Kenya	2016	Volkmann2016	Kenya	1	pre and post intervention study	2	No	Community case-finding	1.2	TB testing	1	352	163	163	187	189
139	Learning from a cluster randomized controlled trial to improve healthcare workers' access to prevention and care for tuberculosis and HIV in Free State, South Africa: the pivotal role of information systems	2016	Yassi2016	South Africa	1	Cluster RCT	1	Yes	Digital Health	1.3	TB testing	1	1372	153	688	70	684
141	Involving private practitioners in the Indian tuberculosis programme: a randomised trial	2018	Yellappa2018	India	1	RCT	1	No	Collaboration	1.1	TB testing	1	15163	557	6963	164	8200
142	Improving Tuberculosis Screening and Isoniazid Preventative Therapy in an HIV Clinic in Addis Ababa, Ethiopia	2013	Zaeh2013	Ethiopia	1	pre and post intervention study	2	Yes	Education&Counselling	1.4	TB testing	1	738	297	315	91	423

## Sheet: Diagnosis
ID	Title	Published_Year	Study	Countries	Region	Study_type	Study design code	Integ_HIV	Intervention	Intervention code	Treatment_cascade	Treat_cascade_code	Total	Intervention_group	N_int	Ctrl_group	N_ctrl
7	Better patient instruction for sputum sampling can improve microscopic tuberculosis diagnosis	2005	Alisjahbana2005	Indonesia	1	RCT	1	No	Sputum samplinginstructions	2.3	TB diagnosis	2	174	41	81	33	93
10	Increasing tuberculosis case detection through intensive referral and tracing in Hunan, China	2008	Bai2008	China	1	quasi-experimental study	2	No	Improve facility TB care	2.5	Case detection	2	77686	37028	51967	15226	25719
10	Increasing tuberculosis case detection through intensive referral and tracing in Hunan, China	2008	Bai2008	China	1	quasi-experimental study	2	No	Improve facility TB care	2.5	Case detection	2	52254	10596	37028	4956	15226
11	STEPS: A Solution for Ensuring Standards of TB Care for Patients Reaching Private Hospitals in India	2021	Balakrishnan2021	India	1	Pre and post intervention study	2	No	Collaboration	2.1	TB diagnosis	2	8984	1951	5003	995	3981
14	High tuberculosis notification and treatment success rates through community participation in central sulawesi, Republic of Indonesia	2001	Becx2001	Indonesia	1	non-RCT	2	No	Community case-finding	2.2	TB diagnosis	2	1122	10	603	16	519
17	Tuberculosis screening in patients with HIV: use of audit and feedback to improve quality of care in Ghana	2016	Bjerrum2016	Ghana	1	pre and post intervention study	2	Yes	Improve facility TB care	2.5	Case detection	2	2666	271	1298	172	1368
20	Effect of new tuberculosis diagnostic technologies on community-based intensified case finding: a multicentre randomised controlled trial.	2017	Calligaro2017	Zimbambwe, South africa	1	Multicentre randomised control trial	1	Yes	Improve diagnose technology and efficiancy	2.4	Diagnosis	2	2261	435	439	413	436
26	Twelve-monthly versus six-monthly radiological screening for active case-finding of tuberculosis: a randomised controlled trial	2011	Churchyard2011	South Africa	1	RCT	1	No	Active Case Finding	2.2	TB diagnosis	2	2578	490	1145	530	1433
27	Comparison of two active case-finding strategies for community-based diagnosis of symptomatic smear-positive tuberculosis and control of infectious tuberculosis in Harare, Zimbabwe (DETECTB): a cluster-randomised trial	2010	Corbett2010	Zimbabwe	1	Cluster RCT	1	Yes	Community case-finding	2.2	Case detection	2	10177	255	5466	137	4711
28	Health extension workers improve tuberculosis case detection and treatment success in southern Ethiopia: a community randomized trial	2009	Datiko2009	Southern Ethiopia	1	Cluster RCT	1	No	Community case-finding	2.2	Case detection	2	296811	230	178138	88	118673
33	Evaluation of community contribution to tuberculosis control in Cape Town, South Africa	2003	Dudley2003	South Africa	1	non-RCT	2	No	Community case-finding	2.2	Case detection	2	1457	708	951	382	506
35	Impact of Replacing Smear Microscopy with Xpert MTB/RIF for Diagnosing Tuberculosis in Brazil: A Stepped-Wedge Cluster-Randomized Trial	2014	Durovni2014	Brazil	1	Cluster RCT	1	No	Improve diagnose technology and efficiancy	2.4	Case detection	2	24227	1777	12522	1137	11705
37	Bronchial washing using a thin versus a thick bronchoscope to diagnose pulmonary tuberculosis: A randomized trial	2022	Eom2022	South Korea	2	RCT	1	No	Improve diagnose technology and efficiancy	2.4	TB diagnosis	2	85	29	42	23	43
38	Effect of educational outreach to nurses on tuberculosis case detection and primary care of respiratory illness: pragmatic cluster randomised controlled trial. Bmj. 2005;331(7519):750-754.	2005	Fairall 2005	South Africa	1	Cluster RCT	1	No	Education outreach	2.3	Case detection	2	1999	64	1000	38	999
41	Extending ‘Contact Tracing’ into the Community within a 50-Metre Radius of an Index Tuberculosis Patient Using Xpert MTB/ RIF in Urban, Pakistan: Did It Increase Case Detection?	2016	Fatima2016	Pakistan	1	pre and post intervention study	2	No	Improve diagnose technology and efficiancy	2.4	Case detection	2	208725	28159	108341	30066	100384
44	Role of community health workers in improving cost efficiency in an active case finding tuberculosis programme: an operational research study from rural Bihar, India	2020	Garg2020	India	1	Quasi-experimental design.	2	No	Community case-finding	2.2	testing, diagnosis, linkage to care	2	2003407	1081	1021483	445	981924
46	A controlled trial of sputum induction and routine collection methods for TB diagnosis in a South African community. Eur J Clin Microbiol Infect Dis. 2014;33(12):2259-2266.	2014	Geldenhuys2014	South Africa	1	non-RCT	2	Yes	Sputum samplinginstructions	2.3	TB diagnosis	2	1110	77	555	66	555
47	A cluster-randomized controlled trial to improve the quality of integrated HIV-tuberculosis services in primary healthcareclinics in South Africa	2021	Gengiah2021	South Africa	1	Cluster randomised control trial	1	Yes	Comprehensive Interventions	2.5	TB diagnosis	2	NA	598	6007	365	4531
58	Effect of patient-delivered household contact tracing and prevention for tuberculosis: A household cluster-randomised trial in Malawi	2022	Kaswaswa2022	Malawi	1	Clucter RCT	1	No	ACF	2.2	TB diagnosis	2	838	3	418	6	420
59	Improvement of tuberculosis case detection and reduction of discrepancies between men and women by simple sputum-submission instructions: a pragmatic randomised controlled trial	2007	Khan2007	Pakistan	1	RCT	1	No	Sputum samplinginstructions	2.3	Case detection	2	3055	185	1520	136	1535
59	Improvement of tuberculosis case detection and reduction of discrepancies between men and women by simple sputum-submission instructions: a pragmatic randomised controlled trial	2007	Khan2007	Pakistan	1	Pragmatic randomised control trial	1	No	Sputum sampling instructions	2.3	Diagnosis	2	3055	1520	1520	1535	1535
61	Active Case Finding of Tuberculosis: Randomized Evaluation of Simple and Infotainment Chest Camps	2016	Khan2016 One	Pakistan	1	RCT	1	No	Education&Counselling	2.3	Diagnosis	2	3192628	9029	2419458	3086	773170
62	Structured performance monitoring of TB-care at facility district and province levels - Pakistan experience	2016	Khan2016 Two	Pakistan	1	quasi-experimental study	2	No	Improve facility TB care	2.5	TB diagnosis	2	20527	1725	15972	447	4555
74	Using hospital auxiliary worker and 24-h TB services as potential tools to overcome in-hospital TB delays: a quasi-experimental study	2020	Lisboa2020	Mozambique	1	Quasi- experimental	2	No	Comprehensive Interventions	2.5	TB diagnosis	2	522	141	167	9	136
78	Computer-aided X-ray screening for tuberculosis and HIV testing among adults with cough in Malawi (the PROSPECT study): A randomised trial and cost-effectiveness analysis	2021	MacPherson2021	Malawi	1	RCT	1	Yes	Digital health	2.4	TB diagnosis	2	970	2	410	2	382
83	Household Contact Tracing With Intensified Tuberculosis and Human Immunodeficiency Virus Screening in South Africa: A Cluster-Randomized Trial	2022	Martinson2022	South Africa	1	RCT	1	No	ACF	2.2	TB diagnosis	2	5739	51	3188	31	2551
84	Do Instructional Videos on Sputum Submission Result in Increased Tuberculosis Case Detection? A Randomized Controlled Trial	2015	Mhalu2015	Tanzania	1	RCT	1	No	Sputum sampling instructions	2.3	TB diagnosis	2	200	56	100	23	100
95	Impact of awareness drives and community-based active tuberculosis case finding in Odisha, India	2014	Parija2014	India	1	pre and post intervention study	2	No	Community case-finding	2.2	Case detection	2	28331	2038	22462	731	5869
101	Integration of informal medical practitioners in DOTS implementation to improve case detection rate	2010	Qureshi2010	India	1	non-RCT	2	No	Improve facility TB care	2.5	TB diagnosis	2	15158	1328	8408	340	6750
105	Increasing smear positive tuberculosis detection using a clinical score – A stepped wedge multicenter trial from Africa	2021	Rudolf2021	Guinea-Bissau/ Ethiopia	1	RCT	1	No	Improve diagnose technology and efficiancy	2.4	TB diagnosis	2	1237	9	274	6	199
105	Increasing smear positive tuberculosis detection using a clinical score – A stepped wedge multicenter trial from Africa	2021	Rudolf2021	Guinea-Bissau/ Ethiopia	1	RCT	1	No	Improve diagnose technology and efficiancy	2.4	TB diagnosis	2	1130	9	333	4	125
105	Increasing smear positive tuberculosis detection using a clinical score – A stepped wedge multicenter trial from Africa	2021	Rudolf2021	Guinea-Bissau/ Ethiopia	1	RCT	1	No	Improve diagnose technology and efficiancy	2.4	TB diagnosis	2	1204	9	376	1	137
106	Enhanced tuberculosis case detection among substitution treatment patients: a randomized controlled trial	2011	Rüütel2011	Estonia	1	RCT	1	Yes	Improve facility TB care	2.5	Diagnosis	2	113	32	56	17	57
107	Engaging Private Health Care Providers to Identify Individuals with TB in Nepal	2021	Sah2021	Nepal	1	pre and post intervention study	2	No	ACF	2.2	TB diagnosis	2	406664	2670	203332	2422	203332
113	Acceptability and Effectiveness of the Storekeeper-Based TB Referral System for TB Suspects in Sub-Districts of Lilongwe in Malawi	2012	Simwaka2012	Malawi	1	pre and post intervention study	2	No	Collaboration	2.1	TB diagnosis	2	101117	49	40500	36	60617
120	An Innovative Public–Private Mix Model for Improving Tuberculosis Care in Vietnam: HowWell Are We Doing?	2019	Thu, Thuong Do2019	Vietnam	1	Mixed methods	2	No	Collaboration	2.1	Diagnosis	2	2739	103	368	7	2371
121	Has TB CARE I sputum transport improved access to culture services for retreatment tuberculosis patients in Zimbabwe?	2018	Timire2018	Zimbabwe, Southern African	1	pre and post intervention study	2	No	Sputum sampling instructions	2.3	Case detection	2	303	22	187	14	116
131	Model collaboration between hospitals and public health system to improve tuberculosis control in China	2009	Wang 2009	China	1	pre and post intervention study	2	No	Collaboration	2.1	TB diagnosis	2	1450	817	857	252	593
133	An intervention of active TB case finding among smokers attending routine primary care facilities in China: an exploratory study	2015	Wei2015	China	1	quasi-experimental study	2	No	Improve facility TB care	2.5	TB diagnosis	2	293386	20	88873	14	204513
139	Learning from a cluster randomized controlled trial to improve healthcare workers' access to prevention and care for tuberculosis and HIV in Free State, South Africa: the pivotal role of information systems	2016	Yassi2016	South Africa	1	Cluster RCT	1	Yes	digital health	2.2	TB diagnosis	2	223	15	153	8	70
140	Innovative Community-Based Approaches Doubled Tuberculosis Case Notification and Improve Treatment Outcome in Southern Ethiopia	2013	Yassin2013	Ethiopia	1	pre and post intervention study	2	No	Community case-finding	2.2	TB diagnosis	2	13520842	7071	5567717	5090	7953125
141	Involving private practitioners in the Indian tuberculosis programme: a randomised trial	2018	Yellappa2018	India	1	RCT	1	No	Collaboration	2.1	TB diagnosis	2	1400	98	700	42	700
145	Outreach education for integration of HIV/AIDS care, antiretroviral treatment, and tuberculosis care in primary care clinics in South Africa: PALSA PLUS pragmatic cluster randomised trial	2011	Zwarenstein2011	South Africa	1	Cluster RCT	1	Yes	Education&Counselling	2.3	TB diagnosis	2	10136	417	5793	245	4343

## Sheet: Linkage to care
ID	Title	Published_Year	Study	Countries	Region	Study_type	Study design code	Integ_HIV	Intervention	Intervention code	Treatment_cascade	Treat_cascade_code	Total	Intervention_group	N_int	Ctrl_group	N_ctrl
2	Tuberculosis case detection by trained inmate peer educators in a resource-limited prison setting in Ethiopia: a cluster-randomised trial	2019	Adane2019	Ethiopia	1	Cluster randomised control trial	1	Yes	Education and counselling	3.6	linkage to care	3	18032	75	8874	25	9158
8	Treatment outcomes among tuberculosis patients in Jeddah, Saudi Arabia: Results of a community mobile outreach directly observed Treatment, Short-course (DOTS) project, compared to a standard facility-based DOTS: A randomized controlled trial	2021	Al-Sahafi2021	Saudi Arabia	1	RCT	1	No	Community-based interventions	3.3	Linkage to Care	3	173	94	97	58	76
57	Tuberculosis among nomads in Adamawa, Nigeria: outcomes from two years of active case finding.	2015	John2015	Nigeria	1	pre and post intervention study	2	No	ACF	3.1	Linkage to Care	3	39607	24829	26917	11747	12690
13	Sizanani: A Randomized Trial of Health System Navigators to Improve Linkage to HIV and TB Care in South Africa	2016	Bassett2016	South Africa	1	RCT	1	Yes	Patient navigators and trafferral	3.9	Linkage to Care	3	1899	212	967	197	932
26	Twelve-monthly versus six-monthly radiological screening for active case-finding of tuberculosis: a randomised controlled trial	2011	Churchyard2011	South Africa	1	RCT	1	No	Active Case Finding	3.1	Treatment uptake	3	1020	216	490	232	530
129	Pilot implementation of a contact tracing intervention for tuberculosis case detection in Kisumu County, Kenya	2016	Volkmann2016	Kenya	1	pre and post intervention study	2	No	ACF	3.1	Linkage to Care	3	124	23	36	30	88
9	The SCIDOTS Project: Evidence of benefits of an integrated tobacco cessation intervention in tuberculosis care on treatment outcomes	2011	Awaisu2011	Malaysia	1	prospective non-randomized controlled intervention	2	No	Tobacco control	3.11	treatment uptake	3	120	40	40	42	46
67	Collaboration between private pharmacies and national tuberculosis programme: an intervention in Bolivia	2005	Lambert2005	Bolivia	1	pre and post intervention study	2	No	Collaboration between different sectors	3.2	Linkage to care	3	483	222	383	22	100
131	Model collaboration between hospitals and public health system to improve tuberculosis control in China	2009	Wang 2009	China	1	pre and post intervention study	2	No	Collaboration between different sectors	3.2	Linkage to Care	3	1243	564	678	335	565
34	Effect of improved tuberculosis screening and isoniazid preventive therapy on incidence of tuberculosis and death in patients with HIV infection receiving care in public clinics in Rio de Janeiro, Brazil: the Tuberculosis/HIV in Rio de Janeiro (THRio) study: a stepped wedge, cluster randomized trial	2013	Durovni2013	Brazil	1	Cluster RCT	1	Yes	Staff Training	3.12	Treatment uptake	3	20460	254	10752	221	9708
38	Effect of educational outreach to nurses on tuberculosis case detection and primary care of respiratory illness: pragmatic cluster randomised controlled trial. Bmj. 2005;331(7519):750-754.	2005	Fairall 2005	South Africa	1	Cluster RCT	1	No	Staff Training	3.12	Treatment uptake	3	1999	137	1000	77	999
47	A cluster-randomized controlled trial to improve the quality of integrated HIV-tuberculosis services in primary healthcareclinics in South Africa	2021	Gengiah2021	South Africa	1	Cluster randomised control trial	1	Yes	Comprehensive Interventions	3.4	Linkage to Care	3	NA	523	598	323	365
113	Acceptability and Effectiveness of the Storekeeper-Based TB Referral System for TB Suspects in Sub-Districts of Lilongwe in Malawi	2012	Simwaka2012	Malawi	1	pre and post intervention study	2	No	Commnity-based care	3.3	Linkage to Care	3	455	147	347	3	108
126	Community-based intervention to enhance provision of integrated TB-HIV and PMTCT services in South Africa	2013	Uwimana2013	South Africa	1	before and after intervention study	2	Yes	Commnity-based care	3.3	Linkage to Care	3	3453	445	1876	12	1577
56	Incidence of tuberculosis and the influence of surveillance strategy on tuberculosis case-finding and all-cause mortality: a cluster randomised trial in Indian neonates vaccinated with BCG	2018	Jenum2018	India	1	Cluster randomised control trial	1	No	ACF	3.1	treatment uptake	3	4382	2215	2215	2167	2167
68	Acceptability, feasibility, and impact of a pilot tuberculosis literacy and treatment counselling intervention: a mixed methods study	2021	Law2021	South Africa	1	non-RCT	2	No	Comprehensive Interventions	3.4	Linkage to Care	3	163	30	79	45	84
58	Effect of patient-delivered household contact tracing and prevention for tuberculosis: A household cluster-randomised trial in Malawi	2022	Kaswaswa2022	Malawi	1	Clucter RCT	1	No	ACF	3.1	Linkage to Care	3	838	47	81	36	87
74	Using hospital auxiliary worker and 24-h TB services as potential tools to overcome in-hospital TB delays: a quasi-experimental study	2020	Lisboa2020	Mozambique	1	Quasi- experimental	2	No	Comprehensive Interventions	3.4	Linkage to Care	3	522	156	167	8	136
69	What strategy can be applied to the patients with culture positive tuberculosis to reduce treatment delay in a private tertiary healthcare center?	2011	Lee2011	Bangladesh	1	RCT	1	No	Comphensive Care	3.4	Treatment uptake	3	457	86	91	316	366
78	Computer-aided X-ray screening for tuberculosis and HIV testing among adults with cough in Malawi (the PROSPECT study): A randomised trial and cost-effectiveness analysis	2021	MacPherson2021	Malawi	1	RCT	1	Yes	Digital health	3.5	Linkage to Care	3	970	15	497	5	473
142	Improving Tuberculosis Screening and Isoniazid Preventative Therapy in an HIV Clinic in Addis Ababa, Ethiopia	2013	Zaeh2013	Ethiopia	1	pre and post intervention study	2	Yes	Comphensive Care	3.4	Treatment uptake	3	278	187	230	2	48
79	Effect of mobile voice calls on treatment initiation among patients diagnosed with tuberculosis in a tertiary care hospital of Puducherry: A randomized controlled trial	2021	Majella2021	India	1	RCT	1	No	reminders and tracers	3.5	Linkage to Care	3	310	141	155	127	155
88	Does routine home visiting improve the return rate and outcome of DOTS patients who delay treatment?	2003	Mohan2003	Iraq	1	RCT	1	No	Home-based care	3.7	Treatment uptake	3	480	231	240	198	240
91	Utility of Xpert MTB/RIF Ultra and digital chest radiography for the diagnosis and treatment of TB in people living with HIV: a randomised controlled trial (XACT-TB)	2022	Mukoka2022	Malawi	1	RCT	1	Yes	Improved facility TB care	3.10	Linkage to Care	3	321	13	159	14	162
92	Treatment initiation among tuberculosis patients: the role of short message service (SMS) technology and Ward-based outreach teams (WBOTs)	2022	Mwansa-Kambafwile2022	South Africa	1	RCT	1	No	Community-based active case finding	3.3	Linkage to Care	3	209	82	105	81	104
63	Effectiveness, acceptance and feasibility of home-based intervention model for tuberculosis contact tracing in Kashmir.	2019	Khatana2019	India	1	A quasi randomized interventional study	1	No	Home-based care	3.7	Linkage to care	3	282	141	598	141	593
92	Treatment initiation among tuberculosis patients: the role of short message service (SMS) technology and Ward-based outreach teams (WBOTs)	2022	Mwansa-Kambafwile2022	South Africa	1	RCT	1	No	reminders and tracers	3.5	Linkage to Care	3	209	92	105	81	104
98	Impact of Monetary Incentives on Adherence to Referral for Screening Chest X-rays After Syringe Exchange–Based Tuberculin Skin Testing	2003	Perlman2003	United States	2	pre and post intervention study	2	No	incentives	3.8	Linkage to Care	3	177	48	58	41	119
125	Training community care workers to provide comprehensive TB/HIV/PMTCT integrated care in KwaZulu-Natal: lessons learnt	2012	Uwimana2012	South Africa	1	Cluster RCT	1	Yes	Staff Training	3.12	Linkage to Care	3	19067	4038	5588	6600	13479
130	SMS nudges as a tool to reduce tuberculosis treatment delay and pretreatment loss to follow-up. A randomized controlled trial	2019	Wagstaff, Adam2019	South Africa	1	RCT	1	Yes	Digital Health	3.5	linkage to care	3	506	331	405	78	101
12	One dollar incentive improves tuberculosis treatment outcomes in programmatic settings in rural Uganda	2021	Baluku2021	Uganda	1	quasi-experimental study	2	No	Incentives	3.8	Linkage to Care	3	180	54	60	95	120
134	A clinical trial of a financial incentive to go to the tuberculosis clinic for isoniazid after release from jail.	1998	White1998	United States	2	RCT	1	No	incentives	3.8	Linkage to Care	3	61	8	31	7	30
30	Evaluating tuberculosis case detection via real-time monitoring of tuberculosis diagnostic services	2011	Davis2011	Uganda	1	pre and post intervention study	2	No	Patient navigators and trafferral	3.9	Treatment uptake	3	125818	21389	62909	6920	62909
143	Enhancing the management of cross-regional transfer of floating Tuberculosis cases by active follow-up and communication	2011	Zhu2011	China	1	pre and post intervention study	2	No	Patient navigators and traffereal	3.9	Linkage to Care	3	1131	110	594	94	537
143	Enhancing the management of cross-regional transfer of floating Tuberculosis cases by active follow-up and communication	2012	Zhu2012	China	1	pre and post intervention study	2	No	Patient navigators and traffereal	3.9	Treatment uptake	3	204	66	110	47	94
136	A randomized controlled study of socioeconomic support to enhance tuberculosis prevention and treatment, Peru	2017	Wingfield2017	Peru	1	RCT	1	No	incentives	3.8	Treatment uptake	3	410	91	206	53	204
139	Learning from a cluster randomized controlled trial to improve healthcare workers' access to prevention and care for tuberculosis and HIV in Free State, South Africa: the pivotal role of information systems	2016	Yassi2016	South Africa	1	Cluster RCT	1	Yes	Comphensive Care	3.4	Linkage to Care	3	9535	688	3946	684	5589
139	Learning from a cluster randomized controlled trial to improve healthcare workers' access to prevention and care for tuberculosis and HIV in Free State, South Africa: the pivotal role of information systems	2016	Yassi2016	South Africa	1	Cluster RCT	1	Yes	Comphensive Care	3.4	Treatment uptake	3	23	15	15	7	8
141	Involving private practitioners in the Indian tuberculosis programme: a randomised trial	2018	Yellappa2018	India	1	RCT	1	No	Collaboration between different sectors	3.2	Linkage to Care	3	189	55	94	40	95

## Sheet: Cure
ID	Title	Published_Year	Study	Countries	Region	Study_type	Study design code	Integ_HIV	Intervention	Intervention code	Treatment_cascade	Treat_cascade_code	Total	Intervention_group	N_int	Ctrl_group	N_ctrl
3	"Treatment outcomes among tuberculosis patients in Jeddah, Saudi Arabia: Results of a community mobile outreach directly observed Treatment, Short-course (DOTS) project, compared to a standard facility-based DOTS: A randomized controlled tria	2020	Al.Sahafi2020	Saudi Arabia	1	randomised control trial	1	No	Community-based interventino	6.4	Cure	6.1	200	60	100	30	100
5	Mobile health to improve adherence to tuberculosis treatment in Khartoum state, Sudan." Journal of public health in Africa	2020	Ali2020	Sudan	1	controlled intervention pilot study	2	No	SMS reminder	6.13	Cure	6.1	148	58	74	44	74
6	Educational strategy intervention and remote supervision on the post‐discharge management of tuberculosis diagnosed in the hospital: Randomized clinical trial	2019	Alice Mânica Müller2019	Brazil	1	RCT	1	No	Education	6.7	cure	6.1	169	80	80	89	89
8	Treatment outcomes among tuberculosis patients in Jeddah, Saudi Arabia: Results of a community mobile outreach directly observed Treatment, Short-course (DOTS) project, compared to a standard facility-based DOTS: A randomized controlled trial	2021	Al-Sahafi2021	Saudi Arabia	1	RCT	1	No	Community-based interventions	6.4	Cured	6.1	173	58	97	23	76
9	The SCIDOTS Project: evidence of benefits of an integrated tobacco cessation intervention in tuberculosis care on treatment outcomes	2011	Awaisu2011	Malaysia	1	non-RCT	2	No	alcohol and tobacco control	6.2	Cured	6.1	120	32	40	24	46
12	One dollar incentive improves tuberculosis treatment outcomes in programmatic settings in rural Uganda	2021	Baluku2021	Uganda	1	quasi-experimental study	2	No	Incentvies	6.11	Cured	6.1	180	20	60	25	120
14	High tuberculosis notification and treatment success rates through community participation in central sulawesi, Republic of Indonesia	2001	Becx2001	Indonesia	1	non-RCT	2	No	Comminity-based intervention	6.4	Cured	6.1	1122	533	603	417	519
15	SMS reminders to improve adherence and cure of tuberculosis patients in Cameroon (TB-SMS Cameroon)	2018	Bediang2018	Cameroon	1	RCT	1	No	Digital health	6.6	Cured	6.1	279	87	137	88	142
18	Retrospective return on investment analysis of an electronic treatment adherence device piloted in the Northern Cape Province	2012	Broomhead2012	South Africa	1	non-RCT	2	No	Digital health	6.6	Cured	6.1	120	18	24	31	96
28	Health extension workers improve tuberculosis case detection and treatment success in southern Ethiopia: a community randomized trial	2009	Datiko2009	Southern Ethiopia	1	Cluster RCT	1	No	Community based intervetions	6.4	Cured	6.1	318	172	230	60	88
29	Health extension workers improve tuberculosis case finding and treatment outcome in Ethiopia: a large-scale implementation study	2017	Datiko2017	Southern Ethiopia	1	pre and post intervention study	2	No	Community based intervetions	6.4	Cured	6.1	23218	11817	20108	866	3110
32	Implementing TB control in a rural, resource-limited setting: the stop-TB Italia project in Senegal	2018	Diaw2018	Senegal	1	pre and post intervention study	2	No	Education&knowledge, new testing	6.7	Cured	6.1	239	34	196	6	43
33	Evaluation of community contribution to tuberculosis control in Cape Town, South Africa	2003	Dudley2003	South Africa	1	non-RCT	2	No	Comminity-based intervention	6.4	Cured	6.1	1687	314	860	159	827
40	The role of mobile SMS-reminders in improving drugs compliance in patients receiving anti-TB treatment from DOTS program	2017	Farooqi2017	Pakistan	1	RCT	1	No	digital health	6.6	Cured	6.1	148	21	74	2	74
42	Community- vs. hospital-based management of multidrug-resistant TB in Pakistan	2022	Fatima2022	Pakistan	1	RCT	1	No	Community-based interventions	6.4	Cured	6.1	425	160	217	139	208
55	Psychotherapy improves compliance with tuberculosis treatment	2005	Janmeja2005	India	1	RCT	1	No	Psychotherapy	6.7	Cured	6.1	200	72	100	42	100
57	Tuberculosis among nomads in Adamawa, Nigeria: outcomes from two years of active case finding.	2015	John2015	Nigeria	1	pre and post intervention study	2	No	ACF	6.1	Cured	6.1	5232	2501	2934	1852	2298
60	Improvement of district hospital service system to increase treatment adherence among tuberculosis patients in Pakistan	2011	Khan2011	Pakistan	1	pre and post intervention study	2	No	Improve facility TB care	6.10	Cured	6.1	271	9	172	17	99
64	Thai Health Education Program for Improving TB Migrant’s Compliance	2013	Khortwong2013	Thailand	1	pre and post intervention study	2	No	Education and counselling	6.7	Cured	6.1	100	24	50	18	50
66	Tuberculosis Treatment With Mobile-Phone Medication Reminders in Northern Thailand	2011	Kunawararak2011	Thailand	1	RCT	1	No	digital health	6.6	Cured	6.1	98	49	49	29	49
71	Using Financial Incentives to Improve the Care of Tuberculosis Patients	2015	Lee2015	Bangladesh	1	quasi-experimental study	2	No	Incentives	6.11	Cured	6.1	15557	6515	9382	2749	6175
72	Staff training and ambulatory tuberculosis treatment outcomes: a cluster randomized controlled trial in South Africa.	2005	Lewin2005	South Africa	1	RCT	1	No	Staff Training	6.14	Cured	6.1	1177	266	600	270	577
75	Effect of a brief motivational interview and text message intervention targeting tobacco smoking, alcohol use and medication adherence to improve tuberculosis treatment outcomes in adult patients with tuberculosis: a multicentre, randomised controlled trial of the ProLife programme in South Africa	2022	Louwagie2022	South Africa	1	RCT	1	Yes	alcohol and tobacco control	6.2	Cured	6.1	400	85	195	83	205
77	Economic support to improve tuberculosis treatment outcomes in South Africa: a pragmatic cluster-randomized controlled tria	2013	Lutge2013	South Africa	1	Cluster RCT	1	No	Incentvies	6.11	Cured	6.1	4091	695	2107	708	1984
81	Effectiveness of a digital medication event reminder and monitor device for patients with tuberculosis (SELFTB): a multicenter randomized controlled trial	2022	Manyazewal2022	Ethiopia	1	RCT	1	No	reminders and tracers	6.13	Cured	6.1	114	52	57	55	57
86	Integration of tuberculosis treatment in a community-based home care programme for persons living with HIV/AIDS in Ndola, Zambia	2003	Miti2003	Zambia	1	non-RCT	2	Yes	Home-based care	6.9	Cured	6.1	67	18	32	3	35
87	Impact of a Daily SMS Medication Reminder System on Tuberculosis Treatment Outcomes: A Randomized Controlled Trial	2016	Mohammed2016	Pakistan	1	RCT	1	No	digital health	6.6	Cured	6.1	2207	585	1110	578	1097
93	Impact of community participation on treatment outcomes and compliance of DOTS patients in Iraq	2003	Niazi2003	Iraq	1	RCT	1	No	Comminity-based intervention	6.4	Cured	6.1	172	72	86	59	86
97	Screening and brief interventions for hazardous and harmful alcohol use among patients with active tuberculosis attending primary public care clinics in South Africa: results from a cluster randomized controlled trial	2013	Peltzer2013	South Africa	1	Cluster RCT	1	No	alcohol and tobacco control	6.2	Cured	6.1	1196	135	455	76	741
100	A knowledge translation intervention to improve tuberculosis care and outcomes in Malawi: a pragmatic cluster randomized controlled trial	2015	Puchalski2015	Malawi	1	Cluster RCT	1	No	Staff Training	6.14	Cured	6.1	148	31	68	8	80
100	A knowledge translation intervention to improve tuberculosis care and outcomes in Malawi: a pragmatic cluster randomized controlled trial	2015	Puchalski2015	Malawi	1	Cluster RCT	1	No	Comphensive Interventions	6.5	Cured	6.1	110	8	30	8	80
110	Impact of a Daily SMS Medication Reminder System on Tuberculosis Treatment Outcomes: A Randomized Controlled Trial	2016	Shama Mohammed2016	Pakistan	1	RCT	1	No	Digital Health	6.6	cured	6.1	2207	585	1104	578	1091
116	Home Based Care as an Approach to Improve the Efficiency of treatment for MDR Tuberculosis: A Quasi-Experimental Pilot Study	2017	Taneja2017	India	1	quasi-experimental study	2	No	Home-based care	6.9	Cured	6.1	70	7	32	5	38
117	Outcomes and implementation challenges of using daily treatment regimens with an innovative adherence support tool among HIV-infected tuberculosis patients in Karnataka, India: a mixedmethods study	2019	Thekkur, Pruthu2019	India	1	Mixed methods	2	Yes	Digital Health, and integrated with HIV care	6.6	Cure	6.1	1606	95	870	293	961
118	Effectiveness of a Strategy to Improve Adherence to Tuberculosis Treatment in a Resource-Poor Setting: A Cluster Randomized Controlled Trial	2007	Thiam, S.2007	Senegal	1	Cluster RCT	1	No	Comphensive Interventions	6.5	Cured	6.1	1522	649	778	520	744
121	Has TB CARE I sputum transport improved access to culture services for retreatment tuberculosis patients in Zimbabwe?	2018	Timire2018	Zimbabwe, Southern African	1	pre and post intervention study	2	No	Improved facility TB care	6.10	Cured	6.1	303	71	187	24	116
122	Effectiveness of a conditional cash transfer programme on TB cure rate: a retrospective cohort study in Brazil	2016	Torrens2016	Brazil	1	pre and post intervention study	2	No	Incentives	6.11	Cured	6.1	7255	4752	5788	1128	1467
127	Assessment of clinical pharmacist intervention to improve compliance and health care outcomes of tuberculosis patients	2012	Venkatapraveen2012	Gulbarga	1	RCT	1	No	Staff Training	6.14	Cured	6.1	114	46	57	25	57
136	A randomized controlled study of socioeconomic support to enhance tuberculosis prevention and treatment, Peru	2017	Wingfield2017	Peru	1	RCT	1	No	Incentives	6.11	Cured	6.1	282	71	135	55	147
137	A medication adherence enhancement program for persons with pulmonary tuberculosis: A randomized RCT	2015	Wongduan2015	Thailand	1	RCT	1	No	Comphensive Interventions	6.5	Cured	6.1	50	23	25	20	25
140	Innovative Community-Based Approaches Doubled Tuberculosis Case Notification and Improve Treatment Outcome in Southern Ethiopia	2013	Yassin2013	Ethiopia	1	pre and post intervention study	2	No	Comminity-based intervention	6.4	Cured	6.1	5855	1659	2743	866	3112

## Sheet: Complete
ID	Title	Published_Year	Study	Countries	Region	Study_type	Study design code	Integ_HIV	Intervention	Intervention code	Treatment_cascade	Treat_cascade_code	Total	Intervention_group	N_int	Ctrl_group	N_ctrl
3	"Treatment outcomes among tuberculosis patients in Jeddah, Saudi Arabia: Results of a community mobile outreach directly observed Treatment, Short-course (DOTS) project, compared to a standard facility-based DOTS: A randomized controlled tria	2020	Al.Sahafi2020	Saudi Arabia	1	randomised control trial	1	No	Community-based interventino	6.4	Treatment completed	6.2	200	39	100	46	100
8	Treatment outcomes among tuberculosis patients in Jeddah, Saudi Arabia: Results of a community mobile outreach directly observed Treatment, Short-course (DOTS) project, compared to a standard facility-based DOTS: A randomized controlled trial	2021	Al-Sahafi2021	Saudi Arabia	1	RCT	1	No	Community-based interventions	6.4	Treatment Completion	6.2	173	38	97	35	76
9	The SCIDOTS Project: evidence of benefits of an integrated tobacco cessation intervention in tuberculosis care on treatment outcomes	2011	Awaisu2011	Malaysia	1	non-RCT	2	No	alcohol and tobacco control	6.2	Treatment Completion	6.2	120	7	40	12	46
12	One dollar incentive improves tuberculosis treatment outcomes in programmatic settings in rural Uganda	2021	Baluku2021	Uganda	1	quasi-experimental study	2	No	incentives	6.11	Treatment completion	6.2	180	22	60	46	120
14	High tuberculosis notification and treatment success rates through community participation in central sulawesi, Republic of Indonesia	2001	Becx2001	Indonesia	1	non-RCT	2	No	Comminity-based intervention	6.4	Treatment Completion	6.2	1122	32	603	29	519
19	In-Person vs Electronic Directly Observed Therapy for Tuberculosis Treatment Adherence A Randomized Noninferiority Trial	2022	Burzynski2022	United States	2	RCT	1	No	Digital Health	6.6	Treatment Completion	6.2	216	154	173	151	173
23	A Randomized, Controlled Trial of Interventions to Improve Adherence to Isoniazid Therapy to Prevent Tuberculosis in Injection Drug Users	2001	Chaisson2001	United States	2	RCT	1	No	incentives	6.11	Treatment Completion	6.2	300	125	150	112	150
23	A Randomized, Controlled Trial of Interventions to Improve Adherence to Isoniazid Therapy to Prevent Tuberculosis in Injection Drug Users	2001	Chaisson2001	United States	2	RCT	1	No	Education&Counselling	6.7	Treatment Completion	6.2	201	78	101	79	100
24	Outcome of a grocery voucher incentive scheme for low-income tuberculosis patients on directly observed therapy in Singapore	2015	Chua2015	Singapore	2	non-RCT	2	No	Incentives	6.11	Treatment Completion	6.2	3941	795	883	2641	3058
25	Enhancing management of tuberculosis treatment with video directly observed therapy in New York City	2015	Chuck2015	United States	2	non-RCT	2	No	Digital health	6.6	Treatment Completion	6.2	316	47	49	260	267
28	Health extension workers improve tuberculosis case detection and treatment success in southern Ethiopia: a community randomized trial	2009	Datiko2009	Southern Ethiopia	1	Cluster RCT	1	No	Community based intervetions	6.4	Treatment Completion	6.2	318	33	230	14	88
29	Health extension workers improve tuberculosis case finding and treatment outcome in Ethiopia: a large-scale implementation study	2017	Datiko2017	Southern Ethiopia	1	pre and post intervention study	2	No	Community based intervetions	6.4	Treatment Completion	6.2	23218	7186	20108	1492	3110
31	Community tuberculosis care through 'TB clubs' in rural North Ethiopia	2003	Demissie2003	Ethiopia	1	non-RCT	2	No	Communiy-based care	6.4	Treatment Completion	6.2	128	44	64	30	64
32	Implementing TB control in a rural, resource-limited setting: the stop-TB Italia project in Senegal	2018	Diaw2018	Senegal	1	pre and post intervention study	2	No	Education&knowledge, new testing	6.7	Treatment Completion	6.2	239	142	196	23	43
33	Evaluation of community contribution to tuberculosis control in Cape Town, South Africa	2003	Dudley2003	South Africa	1	non-RCT	2	No	Comminity-based intervention	6.4	Treatment Completion	6.2	1687	229	860	122	827
39	Effect of Short Message Service on Management of Pulmonary Tuberculosis Patients in Anhui Province, China: A Prospective, Randomized, Controlled Study	2017	Fang2017	China	1	Cluster RCT	1	No	Digital health	6.6	Treatment Completion	6.2	350	154	160	165	190
40	The role of mobile SMS-reminders in improving drugs compliance in patients receiving anti-TB treatment from DOTS program	2017	Farooqi2017	Pakistan	1	RCT	1	No	digital health	6.6	Treatment Completion	6.2	148	49	74	49	74
42	Community- vs. hospital-based management of multidrug-resistant TB in Pakistan	2022	Fatima2022	Pakistan	1	RCT	1	No	Community-based interventions	6.4	Treatment completed	6.2	425	1	217	2	208
49	Telemedicine Technologies and Tuberculosis Management: A Randomized Controlled Trial	2020	Guo2020	China	1	RCT	1	No	reminders and tracers	6.13	Treatment completion	6.2	405	9	203	14	202
49	Telemedicine Technologies and Tuberculosis Management: A Randomized Controlled Trial	2020	Guo2020	China	1	RCT	1	No	reminders and tracers	6.13	Cured	6.2	405	186	203	177	202
49	Telemedicine Technologies and Tuberculosis Management: A Randomized Controlled Trial	2020	Guo2020	China	1	RCT	1	No	reminders and tracers	6.13	Cured	6.2	405	195	203	191	202
51	Text messaging to decrease tuberculosis treatment attrition in TB-hiV coinfection in Uganda	2017	Hermans2017	Uganda	1	pre and post intervention study	2	Yes	Digital health	6.6	Treatment Completion	6.2	485	128	183	224	302
52	Exploring the efficacy of a case management model using DOTS in the adherence of patients with pulmonary tuberculsis	2008	Hsieh2008	China (Taiwan)	1	RCT	1	No	Case management	6.3	Treatment Completion	6.2	64	31	32	22	32
52	Exploring the efficacy of a case management model using DOTS in the adherence of patients with pulmonary tuberculsis	2008	Hsieh2008	China (Taiwan)	1	RCT	1	No	Case management	6.3	Treatment Completion	6.2	64	22	32	22	32
54	Randomised controlled trial of food supplements in patients with newly diagnosed tuberculosis and wasting	2010	Jahnavi G2010	India	1	RCT	1	No	Incentives	6.11	Treatment Completion	6.2	100	49	50	41	50
55	Psychotherapy improves compliance with tuberculosis treatment	2005	Janmeja2005	India	1	RCT	1	No	Psychotherapy	6.7	Treatment completion	6.2	200	11	100	5	100
57	Tuberculosis among nomads in Adamawa, Nigeria: outcomes from two years of active case finding.	2015	John2015	Nigeria	1	pre and post intervention study	2	No	ACF	6.1	Treatment Completion	6.2	5232	102	2934	251	2298
58	Effect of patient-delivered household contact tracing and prevention for tuberculosis: A household cluster-randomised trial in Malawi	2022	Kaswaswa2022	Malawi	1	Clucter RCT	1	No	ACF	6.1	Treatment completion	6.2	838	39	47	30	36
60	Improvement of district hospital service system to increase treatment adherence among tuberculosis patients in Pakistan	2011	Khan2011	Pakistan	1	pre and post intervention study	2	No	Improve facility TB care	6.10	Treatment Completion	6.2	271	132	172	79	99
64	Thai Health Education Program for Improving TB Migrant’s Compliance	2013	Khortwong2013	Thailand	1	pre and post intervention study	2	No	Education and counselling	6.7	Treatment Completion	6.2	100	14	50	13	50
65	An intervention to optimise the delivery of integrated tuberculosis and HIV services at primary care clinics: results of the MERGE cluster randomised trial	2018	Kufa2018	South Africa	1	Cluster RCT	1	Yes	Staff Training	6.14	Treatment Completion	6.2	731	323	421	243	310
66	Tuberculosis Treatment With Mobile-Phone Medication Reminders in Northern Thailand	2011	Kunawararak2011	Thailand	1	RCT	1	No	digital health	6.6	Treatment Completion	6.2	98	0	49	14	49
72	Staff training and ambulatory tuberculosis treatment outcomes: a cluster randomized controlled trial in South Africa.	2005	Lewin2005	South Africa	1	RCT	1	No	Staff Training	6.14	Treatment Completion	6.2	1177	94	600	82	577
73	A randomised trial of the impact of counselling on treatment adherence of tuberculosis patients in Sialkot, Pakistan	1999	Liefooghe1999	Pakistan	1	RCT	1	No	Education and counselling	6.7	Treatment Completion	6.2	1019	238	504	215	515
77	Economic support to improve tuberculosis treatment outcomes in South Africa: a pragmatic cluster-randomized controlled tria	2013	Lutge2013	South Africa	1	Cluster RCT	1	No	Incentives	6.11	Treatment Completion	6.2	4091	911	2107	694	1984
82	Food incentives to improve completion of tuberculosis treatment: randomised controlled trial in Dili, Timor-Leste	2009	Martins2009	Timor-Leste	1	RCT	1	No	Incentives	6.11	Treatment Completion	6.2	265	100	129	103	136
85	Controlled trial of active tuberculosis case finding in a Brazilian favela	2010	Miller2010	Brazil	1	Cluster RCT	1	No	ACF	6.1	Treatment Completion	6.2	182	74	88	82	94
86	Integration of tuberculosis treatment in a community-based home care programme for persons living with HIV/AIDS in Ndola, Zambia	2003	Miti2003	Zambia	1	non-RCT	2	Yes	Home-based care	6.9	Treatment completion	6.2	67	3	32	14	35
87	Impact of a Daily SMS Medication Reminder System on Tuberculosis Treatment Outcomes: A Randomized Controlled Trial	2016	Mohammed2016	Pakistan	1	RCT	1	No	digital health	6.6	Treatment Completion	6.2	2207	332	1110	325	1097
89	Behavioral Interventions for the Control of Tuberculosis Among Adolescents	2001	Morisky2001	United States	2	RCT	1	No	Incentives	6.11	Treatment Completion	6.2	388	152	199	147	189
89	Behavioral Interventions for the Control of Tuberculosis Among Adolescents	2001	Morisky2001	United States	2	RCT	1	No	Psychotherapy	6.7	Treatment Completion	6.2	377	151	188	147	189
89	Behavioral Interventions for the Control of Tuberculosis Among Adolescents	2001	Morisky2001	United States	2	RCT	1	No	Comprehensive	6.5	Treatment Completion	6.2	380	162	191	147	189
90	Managing medication compliance of tuberculosis patients in Haiti with medication monitors	2002	Moulding2002	Haiti	1	RCT	1	No	reminders and tracers	6.13	Treatment Completion	6.2	191	59	64	109	127
90	Managing medication compliance of tuberculosis patients in Haiti with medication monitors	2002	Moulding2002	Haiti	1	RCT	1	No	reminders and tracers	6.13	Treatment Completion	6.2	186	49	59	109	127
94	A randomized controlled trial of two treatment programs for homeless adults with latent tuberculosis infection	2006	Nyamathi 2006	United States	2	RCT	1	No	Education&knowledge, incentives	6.7	Treatment Completion	6.2	520	172	279	94.713	241
97	Screening and brief interventions for hazardous and harmful alcohol use among patients with active tuberculosis attending primary public care clinics in South Africa: results from a cluster randomized controlled trial	2013	Peltzer2013	South Africa	1	Cluster RCT	1	No	alcohol and tobacco control	6.2	Treatment Completion	6.2	1196	29	455	22	741
99	Mental health interventions for rifampicin-resistant tuberculosis patients with alcohol use disorders, Zhytomyr, Ukraine	2021	Plokhykh2021	Ukrane	1	Quasi-experimental Study	2	No	alcohol and tobacco control	6.2	Treatment completed	6.2	73	4	33	9	40
99	Mental health interventions for rifampicin-resistant tuberculosis patients with alcohol use disorders, Zhytomyr, Ukraine	2021	Plokhykh2021	Ukrane	1	Quasi-experimental Study	2	No	Education and counselling	6.7	Treatment completed	6.2	33	2	22	2	11
100	A knowledge translation intervention to improve tuberculosis care and outcomes in Malawi: a pragmatic cluster randomized controlled trial	2015	Puchalski2015	Malawi	1	Cluster RCT	1	No	Staff Training	6.14	Treatment Completion	6.2	148	13	68	38	80
100	A knowledge translation intervention to improve tuberculosis care and outcomes in Malawi: a pragmatic cluster randomized controlled trial	2015	Puchalski2015	Malawi	1	Cluster RCT	1	No	Comprehensive care	6.5	Treatment Completion	6.2	110	13	30	38	80
102	Short course chemotherapy: A controlled study of indirect defaulter retrieval method	1993	Rajasekaran1993	India	1	RCT	1	No	reminders and tracers	6.13	Treatment completion	6.2	200	88	100	73	100
104	The Innovative Socio-economic Interventions Against Tuberculosis (ISIAT) project: an operational assessment	2011	Rocha2011	Peru	1	pre and post intervention study	2	No	Household visits	6.9	Treatment Completion	6.2	672	322.56	336	275.52	336
110	Impact of a Daily SMS Medication Reminder System on Tuberculosis Treatment Outcomes: A Randomized Controlled Trial	2016	Shama Mohammed2016	Pakistan	1	RCT	1	No	Digital Health	6.6	Treatment completed	6.2	2207	332	1104	325	1091
116	Home Based Care as an Approach to Improve the Efficiency of treatment for MDR Tuberculosis: A Quasi-Experimental Pilot Study	2017	Taneja2017	India	1	quasi-experimental study	2	No	Home-based care	6.9	Treatment Completion	6.2	70	13	32	9	38
117	Outcomes and implementation challenges of using daily treatment regimens with an innovative adherence support tool among HIV-infected tuberculosis patients in Karnataka, India: a mixedmethods study	2019	Thekkur, Pruthu2019	India	1	Mixed methods	2	Yes	Digital Health, and integrated with HIV care	6.6	Treatment completed	6.2	1606	510	870	443	961
118	Effectiveness of a Strategy to Improve Adherence to Tuberculosis Treatment in a Resource-Poor Setting: A Cluster Randomized Controlled Trial	2007	Thiam, S.2007	Senegal	1	Cluster RCT	1	No	Comphensive care	6.5	Treatment Completion	6.2	1522	33	778	43	744
121	Has TB CARE I sputum transport improved access to culture services for retreatment tuberculosis patients in Zimbabwe?	2018	Timire2018	Zimbabwe, Southern African	1	pre and post intervention study	2	No	Improved facility TB care	6.10	Treatment Completion	6.2	303	51	187	30	116
123	Delivering tertiary tuberculosis care virtually	2021	Turnbull2021	England	2	pre and post intervention study	2	No	Improved facility TB care	6.10	Treatment completed	6.2	113	51	51	58.28	62
132	Providing financial incentives to rural-to-urban tuberculosis migrants in Shanghai: an intervention study	2012	Wei2012	China	1	Interventional study	2	No	Incentives	6.11	Treatment Completion	6.2	183	80	90	71	93
136	A randomized controlled study of socioeconomic support to enhance tuberculosis prevention and treatment, Peru	2017	Wingfield2017	Peru	1	RCT	1	No	Incentives	6.11	Treatment Completion	6.2	282	16	135	23	147
137	A medication adherence enhancement program for persons with pulmonary tuberculosis: A randomized RCT	2015	Wongduan2015	Thailand	1	RCT	1	No	Comprehensive care	6.5	Treatment Completion	6.2	50	2	25	4	25
138	Evaluating the effects of providing financial incentives to tuberculosis patients and health providers in China	2008	Yao2008	China	1	Cluster RCT	1	No	Incentives	6.11	Treatment Completion	6.2	9193	5279	5448	3629	3745
140	Innovative Community-Based Approaches Doubled Tuberculosis Case Notification and Improve Treatment Outcome in Southern Ethiopia	2013	Yassin2013	Ethiopia	1	pre and post intervention study	2	No	Comminity-based intervention	6.4	Treatment Completion	6.2	5855	871	2743	1492	3112
144	Incremental cost-effectiveness of improving treatment results among migrant tuberculosis patients in Shanghai	2013	Zou2013	China	1	pre and post intervention study	2	No	Incentives	6.11	Treatment Completion	6.2	233	80	90	111	143
144	Incremental cost-effectiveness of improving treatment results among migrant tuberculosis patients in Shanghai	2013	Zou2013	China	1	pre and post intervention study	2	No	Incentives	6.11	Treatment Completion	6.2	328	153	173	113	155

## Sheet: Treatment success
ID	Title	Published_Year	Study	Countries	Region	Study_type	Study design code	Integ_HIV	Intervention	Intervention code	Treatment_cascade	Treat_cascade_code	Total	Intervention_group	N_int	Ctrl_group	N_ctrl
1	A randomised controlled trial to evaluate a medication monitoring system for TB treatment	2022	Acosta2022	Peru	1	RCT	1	No	reminders and tracers	6.13	Treatment success	6	102	48	49	45	53
3	"Treatment outcomes among tuberculosis patients in Jeddah, Saudi Arabia: Results of a community mobile outreach directly observed Treatment, Short-course (DOTS) project, compared to a standard facility-based DOTS: A randomized controlled tria	2020	Al.Sahafi2020	Saudi Arabia	1	randomised control trial	1	No	Community-based interventino	6.4	Treatment success	6	200	97	100	76	100
8	Treatment outcomes among tuberculosis patients in Jeddah, Saudi Arabia: Results of a community mobile outreach directly observed Treatment, Short-course (DOTS) project, compared to a standard facility-based DOTS: A randomized controlled trial	2021	Al-Sahafi2021	Saudi Arabia	1	RCT	1	No	Community-based interventions	6.4	Treatment success	6	173	94	97	58	76
9	The SCIDOTS Project: evidence of benefits of an integrated tobacco cessation intervention in tuberculosis care on treatment outcomes	2011	Awaisu2011	Malaysia	1	non-RCT	2	No	alcohol and tobacco control	6.2	Treatment success	6	120	39	40	36	46
14	High tuberculosis notification and treatment success rates through community participation in central sulawesi, Republic of Indonesia	2001	Becx2001	Indonesia	1	non-RCT	2	No	Comminity-based intervention	6.4	Treatment success	6	1122	565	603	446	519
21	Digital adherence technology for tuberculosis treatment supervision: A stepped-wedge cluster-randomized trial in Uganda	2021	Cattamanchi2021	Uganda	1	a stepped-wedge cluster randomized trial	1	No	Digital health	6.6	Treatment success	6	1913	648	891	725	1022
28	Health extension workers improve tuberculosis case detection and treatment success in southern Ethiopia: a community randomized trial	2009	Datiko2009	Southern Ethiopia	1	Cluster RCT	1	No	Community based intervetions	6.4	Treatment success	6	318	205	230	74	88
29	Health extension workers improve tuberculosis case finding and treatment outcome in Ethiopia: a large-scale implementation study	2017	Datiko2017	Southern Ethiopia	1	pre and post intervention study	2	No	Community based intervetions	6.4	Treatment success	6	23218	19003	20108	2358	3110
32	Implementing TB control in a rural, resource-limited setting: the stop-TB Italia project in Senegal	2018	Diaw2018	Senegal	1	pre and post intervention study	2	No	Education&knowledge, new testing	6.7	Treatment success	6	239	176	196	29	43
33	Evaluation of community contribution to tuberculosis control in Cape Town, South Africa	2003	Dudley2003	South Africa	1	non-RCT	2	No	Comminity-based intervention	6.4	Treatment success	6	1687	543	860	281	827
40	The role of mobile SMS-reminders in improving drugs compliance in patients receiving anti-TB treatment from DOTS program	2017	Farooqi2017	Pakistan	1	RCT	1	No	digital health	6.6	Treatment success	6	148	70	74	51	74
42	Community- vs. hospital-based management of multidrug-resistant TB in Pakistan	2022	Fatima2022	Pakistan	1	RCT	1	No	Community-based interventions	6.4	Treatment success	6	425	161	217	141	208
45	Effect of a phone reminder system on patient-centered tuberculosis treatment adherence among adults in Northwest Ethiopia: a randomised controlled trial	2021	Gashu2021	Ethiopia	1	RCT	1	No	reminders and tracers	6.13	Treatment success	6	306	136	152	131	154
52	Exploring the efficacy of a case management model using DOTS in the adherence of patients with pulmonary tuberculsis	2008	Hsieh2008	China (Taiwan)	1	RCT	1	No	Case management	6.3	Treatment success	6	64	30	32	22	32
52	Exploring the efficacy of a case management model using DOTS in the adherence of patients with pulmonary tuberculsis	2008	Hsieh2008	China (Taiwan)	1	RCT	1	No	Case management	6.3	Treatment success	6	64	22	32	22	32
53	TextTB: A Mixed Method Pilot Study Evaluating Acceptance, Feasibility, and Exploring Initial Efficacy of a Text Messaging Intervention to Support TB Treatment Adherence	2013	Iribarren2013	Argentina	1	pilot RCT	1	No	digital health	6.6	Treatment success	6	37	17	18	17	19
55	Psychotherapy improves compliance with tuberculosis treatment	2005	Janmeja2005	India	1	RCT	1	No	Psychotherapy	6.7	Treatment success	6	200	83	100	47	100
57	Tuberculosis among nomads in Adamawa, Nigeria: outcomes from two years of active case finding.	2015	John2015	Nigeria	1	pre and post intervention study	2	No	ACF	6.1	Treatment success	6	5232	2603	2934	2103	2298
60	Improvement of district hospital service system to increase treatment adherence among tuberculosis patients in Pakistan	2011	Khan2011	Pakistan	1	pre and post intervention study	2	No	Improve facility TB care	6.10	Treatment success	6	271	141	172	96	99
64	Thai Health Education Program for Improving TB Migrant’s Compliance	2013	Khortwong2013	Thailand	1	pre and post intervention study	2	No	Education and counselling	6.7	Treatment success	6	100	38	50	31	50
66	Tuberculosis Treatment With Mobile-Phone Medication Reminders in Northern Thailand	2011	Kunawararak2011	Thailand	1	RCT	1	No	digital health	6.6	Treatment success	6	98	49	49	43	49
70	Impact of Physician’s Education on Adherence to Tuberculosis Treatment for Patients of Low Socioeconomic Status in Bangladesh	2013	Lee2013	Bangladesh	1	pre and post intervention study	2	No	Staff Training	6.14	Treatment success	6	354	122	156	138	198
72	Staff training and ambulatory tuberculosis treatment outcomes: a cluster randomized controlled trial in South Africa.	2005	Lewin2005	South Africa	1	RCT	1	No	Staff Training	6.14	Treatment success	6	1177	360	600	352	577
75	Effect of a brief motivational interview and text message intervention targeting tobacco smoking, alcohol use and medication adherence to improve tuberculosis treatment outcomes in adult patients with tuberculosis: a multicentre, randomised controlled trial of the ProLife programme in South Africa	2022	Louwagie2022	South Africa	1	RCT	1	Yes	alcohol and tobacco control	6.2	Treatment success	6	574	192	283	204	291
76	Do transportation subsidies and living allowances improve tuberculosis control outcomes among internal migrants in urban Shanghai, China?	2013	Lu2013	China	1	pre and post intervention study	2	No	Incentvies	6.11	Treatment success	6	963	659	734	196	229
77	Economic support to improve tuberculosis treatment outcomes in South Africa: a pragmatic cluster-randomized controlled tria	2013	Lutge2013	South Africa	1	Cluster RCT	1	No	Incentvies	6.11	Treatment success	6	4091	1606	2107	1402	1984
86	Integration of tuberculosis treatment in a community-based home care programme for persons living with HIV/AIDS in Ndola, Zambia	2003	Miti2003	Zambia	1	non-RCT	2	Yes	Home-based care	6.9	Treatment success	6	67	21	32	17	35
87	Impact of a Daily SMS Medication Reminder System on Tuberculosis Treatment Outcomes: A Randomized Controlled Trial	2016	Mohammed2016	Pakistan	1	RCT	1	No	digital health	6.6	Treatment success	6	2207	917	1110	903	1097
88	Does routine home visiting improve the return rate and outcome of DOTS patients who delay treatment?	2003	Mohan2003	Iraq	1	RCT	1	No	Home-based care	6.9	Treatment success	6	480	226	240	184	240
96	A Health Belief Model-Based Motivational Interviewing for Medication Adherence and Treatment Success in Pulmonary Tuberculosis Patients	2021	Parwati2021	Indonesia	1	RCT	1	No	Education and counselling	6.7	Treatment success	6	214	103	107	95	107
97	Screening and brief interventions for hazardous and harmful alcohol use among patients with active tuberculosis attending primary public care clinics in South Africa: results from a cluster randomized controlled trial	2013	Peltzer2013	South Africa	1	Cluster RCT	1	No	alcohol and tobacco control	6.2	Treatment success	6	1196	164	455	98	741
99	Mental health interventions for rifampicin-resistant tuberculosis patients with alcohol use disorders, Zhytomyr, Ukraine	2021	Plokhykh2021	Ukrane	1	Quasi-experimental Study	2	No	alcohol and tobacco control	6.2	Treatment success	6	73	4	33	9	40
99	Mental health interventions for rifampicin-resistant tuberculosis patients with alcohol use disorders, Zhytomyr, Ukraine	2021	Plokhykh2021	Ukrane	1	Quasi-experimental Study	2	No	Education and counselling	6.7	Treatment success	6	33	2	22	2	11
100	A knowledge translation intervention to improve tuberculosis care and outcomes in Malawi: a pragmatic cluster randomized controlled trial	2015	Puchalski2015	Malawi	1	Cluster RCT	1	No	Staff Training	6.14	Treatment success	6	148	44	68	46	80
100	A knowledge translation intervention to improve tuberculosis care and outcomes in Malawi: a pragmatic cluster randomized controlled trial	2015	Puchalski2015	Malawi	1	Cluster RCT	1	No	Comphensive Interventions	6.5	Treatment success	6	110	21	30	46	80
103	Video-observed therapy and medication adherence for tuberculosis patients: randomised controlled trial in Moldova	2020	Ravenscroft2020	Moldova	1	RCT	1	No	Digital health	6.6	Treatment success	6	178	79	85	84	93
110	Impact of a Daily SMS Medication Reminder System on Tuberculosis Treatment Outcomes: A Randomized Controlled Trial	2016	Shama Mohammed2016	Pakistan	1	RCT	1	No	Digital Health	6.6	Treatment success	6	2207	917	1104	903	1091
111	Tuberculosis case-finding through a village outreach programme in a rural setting in southern Ethiopia: community randomized trial	2006	Shargi2006	Ethiopia	1	Cluster RCT	1	No	Comminity-based intervention	6.4	Treatment success	6	380	128	159	165	221
112	Effectiveness of alcohol treatment interventions integrated into routine tuberculosis care in Tomsk, Russia	2013	Shin2013	Russian Federation	2	RCT	1	No	alcohol and tobacco control	6.2	Treatment success	6	196	83	98	80	98
114	Tuberculosis control in a socially vulnerable area: a community intervention beyond DOT in a Brazilian favela	2013	Soares2013	Brazil.	1	before and after intervention study	2	No	Comminity-based intervention	6.4	Treatment success	6	2623	1473	1771	576	852
115	Pilot randomized trial of nutritional supplementation in patients with tuberculosis and HIV-tuberculosis coinfection receiving directly observed short-course chemotherapy for tuberculosis	2011	Sudarsanam2011	India	1	RCT	1	No	Incentvies	6.11	Treatment success	6	77	34	35	37	42
116	Home Based Care as an Approach to Improve the Efficiency of treatment for MDR Tuberculosis: A Quasi-Experimental Pilot Study	2017	Taneja2017	India	1	quasi-experimental study	2	No	Home-based care	6.9	Treatment success	6	70	20	32	14	38
117	Outcomes and implementation challenges of using daily treatment regimens with an innovative adherence support tool among HIV-infected tuberculosis patients in Karnataka, India: a mixedmethods study	2019	Thekkur, Pruthu2019	India	1	Mixed methods	2	Yes	Digital Health, and integrated with HIV care	6.6	treatment outcome (cured, treatment completed)	6	1606	605	870	736	961
118	Effectiveness of a Strategy to Improve Adherence to Tuberculosis Treatment in a Resource-Poor Setting: A Cluster Randomized Controlled Trial	2007	Thiam, S.2007	Senegal	1	Cluster RCT	1	No	Comphensive Interventions	6.5	Treatment success	6	1522	682	778	563	744
119	Alcohol intervention strategy among tuberculosis patients: a pilot study from South India	2017	Thomas, B.2017	India	1	Cluster RCT	1	No	alcohol and tobacco control	6.2	Treatment success	6	298	98	113	115	185
121	Has TB CARE I sputum transport improved access to culture services for retreatment tuberculosis patients in Zimbabwe?	2018	Timire2018	Zimbabwe, Southern African	1	pre and post intervention study	2	No	Improved facility TB care	6.10	Treatment success	6	303	122	187	54	116
124	Economic support intervention improves tuberculosis treatment outcomes in rural Nigeria	2017	Ukwaja, K N2017	Nigeria	1	prosperctive non-randomized intervention	2	No	Incentives	6.11	Treatment success	6	294	104	121	123	173
136	A randomized controlled study of socioeconomic support to enhance tuberculosis prevention and treatment, Peru	2017	Wingfield2017	Peru	1	RCT	1	No	Incentives	6.11	Treatment success	6	282	87	135	78	147
137	A medication adherence enhancement program for persons with pulmonary tuberculosis: A randomized RCT	2015	Wongduan2015	Thailand	1	RCT	1	No	Comphensive Interventions	6.5	Treatment success	6	50	25	25	24	25
140	Innovative Community-Based Approaches Doubled Tuberculosis Case Notification and Improve Treatment Outcome in Southern Ethiopia	2013	Yassin2013	Ethiopia	1	pre and post intervention study	2	No	Comminity-based intervention	6.4	Treatment success	6	5855	2530	2743	2358	3112
